# Supplementary material for: Early Gestational Weight Gain Rate and Adverse Pregnancy Outcomes in Korean Women
Source: PLoS One. 2015 Oct 14;10(10):e0140376. doi: 10.1371/journal.pone.0140376 (PMC4605500; doi:10.1371/journal.pone.0140376)
Supplement: S1 File — (XLSX) [file pone.0140376.s001.xlsx]

## Sheet: S1 Table
Anonymous_ID	Age	Height (cm)	Wt_prepreg (kg)	BMI_prepreg	GA_16	Wt_16	GA_26	Wt_26	OGTT_positive	GA_del	Wt_del	Wt_birth	GDM	CS_primary	Macrosomia	SGA	LGA	PIH	Preterm	Low_APGAR	WtGain_0to16wk	WtGainRate_0to16wk	WtGain_0to26wk	WtGainRate_0to26wk	WtGain_0toDel	WtGainRate_0toDel	WtGain_16to26wk	WtGainRate_16to26wk	WtGain_16toDel	WtGainRate_16toDel	WtGain_26toDel	WtGainRate_26toDel
GZC695B1I3MASFM	37	168	75	26.57	17.5714	75	24			36.5714	95	3380	0	1	0	0	0	0	1	0	0	0			20	0.55			20	1.05
XXW0H8QR546SKV1	23	168	55	19.49	15.8571	58.9				39.2857	78	3900	0	0	0	0	0	0	0	0	3.9	0.25			23	0.59			19.1	0.82
SI2H49YTXRZFXKE	37	165	74	27.18	16.1429	79	25.2857	82		41.1429	88	3870	0	0	0	0	0	0	0	0	5	0.31	8	0.32	14	0.34	3	0.33	9	0.36	6	0.38
4EO8JQQQSR20WIR	23	170	63	21.8	16.1429	67.8	24.4286	73.9		39.5714	81.5	3250	0	0	0	0	0	0	0	0	4.8	0.3	10.9	0.45	18.5	0.47	6.1	0.74	13.7	0.58	7.6	0.5
8S4CRVFBGPKEBAU	24	160	53	20.7			27.7143	62		40.7143	73	3850	0	0	0	0	0	0	0	0			9	0.32	20	0.49					11	0.85
YEFSMLIMY23K2FH	30	168	58	20.55	16.2857	63	27.2857	70		38.2857	76	3940	0	1	0	0	1	0	0	0	5	0.31	12	0.44	18	0.47	7	0.64	13	0.59	6	0.55
FXX98W1A4SQPV7F	42	160	56	21.88			26			39.1429	74	3690	0	0	0	0	0	0	0	0					18	0.46
23IRJK3DOZ09IGN	42	167	56	20.08	16.5714	63	24.7143	66.5		37	70	3430	0	0	0	0	0	0	0	0	7	0.42	10.5	0.42	14	0.38	3.5	0.43	7	0.34	3.5	0.28
PWTA8U1ARBRB7YV	34	166	58	21.05	16	61	27.5714	74		38.4286	74	3410	0	0	0	0	0	0	0	0	3	0.19	16	0.58	16	0.42	13	1.12	13	0.58	0	0
E7A9PGNRQKKZS22	36	163	53.8	20.25	16	54.2	26.2857	61		38.1429	65	3320	0	1	0	0	0	0	0	0	0.4	0.03	7.2	0.27	11.2	0.29	6.8	0.66	10.8	0.49	4	0.34
EG2S560HFYZ949R	26	162	57.1	21.76			26.2857	62.4		41	68.2	3240	0	0	0	0	0	0	0	0			5.3	0.2	11.1	0.27					5.8	0.39
9GONG3NIIE96T39	28	165	57.7	21.19	16.8571	60.4	28.8571	66.7		39.8571	72.5	3640	0	0	0	0	0	0	0	0	2.7	0.16	9	0.31	14.8	0.37	6.3	0.53	12.1	0.53	5.8	0.53
4GU5W4E26XV0F2E	35	164	55	20.45	16.7143	54.7	26.4286	58.2		40.1429	62.7	2850	0	0	0	1	0	0	0	0	-0.3	-0.02	3.2	0.12	7.7	0.19	3.5	0.36	8	0.34	4.5	0.33
7KNL3ICR5MF6JMB	43	165	73	26.81	16.1429	75.4	27.8571	78.8		39.2857	83.5	3350	0	1	0	0	0	0	0	0	2.4	0.15	5.8	0.21	10.5	0.27	3.4	0.29	8.1	0.35	4.7	0.41
WXFDHPUDR0CNAQP	42	163	60	22.58	16.2857	63.7				41.1429	76	4150	0	0	1	0	1	0	0	0	3.7	0.23			16	0.39			12.3	0.49
QZKIJYZ5DJ8YPFS	34	155	54	22.48						38.4286	72	3310	0	1	0	0	0	0	0	0					18	0.47
T62Z8EQXBNP7QQG	40	157	52	21.1						38.7143		2660	0	1	0	0	0	0	0	0
5SSAG5VR87B60WT	37	170	65	22.49	17.2857	72	29.1429	75		39.5714	85	3450	0	0	0	0	0	0	0	0	7	0.4	10	0.34	20	0.51	3	0.25	13	0.58	10	0.96
2PH9EXW8BPX7KXN	33	162	49	18.67	16.4286	49.7				38.7143	63	2770	0	1	0	0	0	0	0	0	0.7	0.04			14	0.36			13.3	0.6
2GUOGBTXYGUYEOI	37	164	75	27.89	15.5714	75				38.4286	82	3300	0	1	0	0	0	0	0	0	0	0			7	0.18			7	0.31
KVO32J4YEP65JUM	29	160	50	19.53	16.4286	54	24			36.7143	61	2760	0	0	0	0	0	0	1	0	4	0.24			11	0.3			7	0.35
WKAKPERGKSBM4JL	36	164	54	20.08	17	63.5	29.1429	71.5		40	75	4220	0	1	1	0	1	0	0	0	9.5	0.56	17.5	0.6	21	0.53	8	0.66	11.5	0.5	3.5	0.32
RHAVKX6Y97FB2YA	40	161	65	25.08	15.8571	66	25.7143	70		40	77	3980	0	0	0	0	0	0	0	0	1	0.06	5	0.19	12	0.3	4	0.41	11	0.46	7	0.49
UBWX249RL99QEI6	34	150	50	22.22						36	55	2260	0	0	0	0	0	0	1	0					5	0.14
XS7HWAAZ00XCHT2	39	168	60	21.26	17.4286	59	30.5714	63.55		39.4286	67.2	3270	0	0	0	0	0	0	0	0	-1	-0.06	3.55	0.12	7.2	0.18	4.55	0.35	8.2	0.37	3.65	0.41
N1G94Q3VH2CD1KY	33	162	50	19.05	15.2857	54	25.7143	63		38.8571	68	3310	0	0	0	0	0	0	0	0	4	0.26	13	0.51	18	0.46	9	0.86	14	0.59	5	0.38
PL2U63P9QCT0SSH	35	162	59	22.48	16.4286	56.9	25.2857	61.3		40.1429	63.8	3110	0	0	0	0	0	0	0	0	-2.1	-0.13	2.3	0.09	4.8	0.12	4.4	0.5	6.9	0.29	2.5	0.17
ICHGHWYVIGB5MQ7	36	167	68	24.38						38.1429	72	3650	0	1	0	0	0	0	0	0					4	0.1
8GYYW45GBMLRZIN	41	159.5	54	21.23			25.8571			38.7143	72	3780	0	0	0	0	0	0	0	0					18	0.46
8DOJC97YZHXR7BQ	31	155	60	24.97			24.2857			37.8571	72	3350	0	0	0	0	0	0	0	0					12	0.32
2YQRTKUQH7TVVRG	36	160	60	23.44						37.7143	67.5	2780	0	0	0	0	0	0	0	0					7.5	0.2
DTNT7AV32068ZRO	36	158	55.6	22.27	17.8571	58.25				37.8571	75.3	4100	0	1	1	0	1	0	0	0	2.65	0.15			19.7	0.52			17.05	0.85
O0KP171G26X82P1	37	158	55	22.03	16.1429	56	26.5714	62		39.5714	69	3500	0	0	0	0	0	0	0	1	1	0.06	7	0.26	14	0.35	6	0.58	13	0.55	7	0.54
5KXSZV9IRK2MS76	45	164	58	21.56	17.1429	59.65	26.1429	64.3		39.5714	69	2920	0	0	0	0	0	0	0	0	1.65	0.1	6.3	0.24	11	0.28	4.65	0.52	9.35	0.42	4.7	0.35
VRE6H04L0Z1CXPG	35	158	48	19.23	15.1429	49.9	24.7143	52.3		37.5714	57.6	3040	0	0	0	0	0	0	0	0	1.9	0.13	4.3	0.17	9.6	0.26	2.4	0.25	7.7	0.34	5.3	0.41
RYUPM3G5BMSY542	32	165	49	18	15.1429	50	27.1429	47.4		39	62.3	3490	0	0	0	0	0	0	0	0	1	0.07	-1.6	-0.06	13.3	0.34	-2.6	-0.22	12.3	0.52	14.9	1.26
Y9SB8TGY9I0002I	42	165	53	19.47			26	60		38.5714	65	3430	0	0	0	0	0	0	0	0			7	0.27	12	0.31					5	0.4
B4NT24OLS6BV7AJ	34	160	47	18.36						41.4286	64	3140	0	0	0	0	0	0	0	0					17	0.41
SLS9KWPYE0M67AJ	33	160	62.2	24.3			30	62.2		30.1429	62.2	1490	0	1	0	0	0	0	1	1			0	0	0	0					0	0
83WL16I6UDNWR2J	31	170	54	18.69	17	56	26.1429	63.5		37.2857	72	2640	0	0	0	0	0	0	0	0	2	0.12	9.5	0.36	18	0.48	7.5	0.82	16	0.79	8.5	0.76
BTP0N6NU4YR2T67	37	170	65	22.49	17.1429	66	27.1429	69		39.7143	74	3270	0	0	0	0	0	0	0	0	1	0.06	4	0.15	9	0.23	3	0.3	8	0.35	5	0.4
C00XKBETJ29N3MC	38	163	54	20.32	15.7143	57	25.7143	61.7		38.1429	68.5	3130	0	0	0	0	0	0	0	0	3	0.19	7.7	0.3	14.5	0.38	4.7	0.47	11.5	0.51	6.8	0.55
V1B1LHD2D2MKK17	36	169	69	24.16	16.5714	73.3	26	79		39.4286	87.6	3860	0	0	0	0	0	0	0	0	4.3	0.26	10	0.38	18.6	0.47	5.7	0.6	14.3	0.63	8.6	0.64
YJYY7QPPHB73GY2	30	166	50	18.14	15.7143	52	26.2857	59.8		39.5714	65	3610	0	0	0	0	0	0	0	0	2	0.13	9.8	0.37	15	0.38	7.8	0.74	13	0.54	5.2	0.39
9M2WVFE6MKP1NU7	38	168	63	22.32	15.8571	67				40.2857	76	4640	0	1	1	0	1	0	0	0	4	0.25			13	0.32			9	0.37
4IQQWF0RQB07QAU	35	160	54	21.09	16.8571	57	26.1429	62		38.4286	67	2750	0	0	0	0	0	0	0	0	3	0.18	8	0.31	13	0.34	5	0.54	10	0.46	5	0.41
6YT6A071AXVW1NU	40	158	45	18.03			25.4286	55		37.4286	61.5	3850	0	0	0	0	1	0	0	0			10	0.39	16.5	0.44					6.5	0.54
BZ3LU9ISGNBP2D9	36	152	49.85	21.58	16.1429	50.95	25.1429	54.2		37.7143	60.8	2730	0	1	0	0	0	0	0	0	1.1	0.07	4.35	0.17	10.95	0.29	3.25	0.36	9.85	0.46	6.6	0.53
YXHX0NM7DAQNZVI	36	160	46	17.97	18.4286	50.7	27.7143	55.2		39.1429	57	3590	0	0	0	0	0	0	0	0	4.7	0.26	9.2	0.33	11	0.28	4.5	0.48	6.3	0.3	1.8	0.16
JQKW29THR6YV8D6	36	158	54.1	21.67			27	63.3		39.7143	70.4	3600	0	0	0	0	0	0	0	0			9.2	0.34	16.3	0.41					7.1	0.56
IP4ALYTEEZWE7PF	34	162	47	17.91	16.5714	51	25.5714	56.7		38.8571	63.9	3010	0	0	0	0	0	0	0	0	4	0.24	9.7	0.38	16.9	0.43	5.7	0.63	12.9	0.58	7.2	0.54
XZOZ1GJ7XV7L9H6	38	160	55	21.48			26.5714	57.2		38.1429	61.5	3090	0	0	0	0	0	0	0	0			2.2	0.08	6.5	0.17					4.3	0.37
9CGXBZY0M94MVO1	37	163	60	22.58	18.7143	62.5				40.5714	72	3840	0	0	0	0	0	0	0	0	2.5	0.13			12	0.3			9.5	0.43
KD1BR441ZO88SHM	39	156.7	52	21.18	16	54	28.4286	64.7		40.2857	70	3420	0	0	0	0	0	0	0	0	2	0.13	12.7	0.45	18	0.45	10.7	0.86	16	0.66	5.3	0.45
FV8438FJA9367LK	35	160	48	18.75	16	50	27	53.7		38.1429	58.5	3170	0	1	0	0	0	0	0	0	2	0.13	5.7	0.21	10.5	0.28	3.7	0.34	8.5	0.38	4.8	0.43
8TM7J0RWQTHJ0FG	37	170	55.5	19.2	16	57.5	26.8571	66.5		39.4286	71.2	3320	0	0	0	0	0	0	0	0	2	0.13	11	0.41	15.7	0.4	9	0.83	13.7	0.58	4.7	0.37
Y7A1J0S8S3V9ZHU	32	167	48	17.21	17.4286	47.4	28.7143	61		40	60	3160	0	1	0	0	0	0	0	0	-0.6	-0.03	13	0.45	12	0.3	13.6	1.21	12.6	0.56	-1	-0.09
RIQNZITP2ES8XI1	32	167	53	19	16.7143		25			39.1429	65.6	3270	0	0	0	0	0	0	0	0					12.6	0.32
TN7TCCHZBXONA63	32	167	61	21.87			25.8571	68.7		38.8571	72.8	3140	0	0	0	0	0	0	0	0			7.7	0.3	11.8	0.3					4.1	0.32
NPTSK4ITQ175OMJ	37	167	59	21.16	17	63	25	66.9		40.8571	74	3390	0	0	0	0	0	0	0	0	4	0.24	7.9	0.32	15	0.37	3.9	0.49	11	0.46	7.1	0.45
2GF62MI0JU32U1Z	35	168	50.4	17.86	16	55.1	26	62.5		38.4286	70	3530	0	1	0	0	0	0	0	0	4.7	0.29	12.1	0.47	19.6	0.51	7.4	0.74	14.9	0.66	7.5	0.6
WKHUNHJAQRNKVPA	35	156	49	20.13	15.5714	52	27.7143	57		37.8571	62	2930	0	0	0	0	0	0	0	0	3	0.19	8	0.29	13	0.34	5	0.41	10	0.45	5	0.49
X4T3K7ZBJ8616Q0	37	159	48	18.99			24.2857	60		39.2857	67	3910	0	0	0	0	0	0	0	1			12	0.49	19	0.48					7	0.47
H5X1YCN3V268P72	30	161	53	20.45	16.2857	55.6	25.8571	60		38.8571	67	3090	0	0	0	0	0	0	0	0	2.6	0.16	7	0.27	14	0.36	4.4	0.46	11.4	0.51	7	0.54
TTTDHVO302LEYZX	39	164	54	20.08	14.2857	58	27	64		40	69	3400	0	0	0	0	0	1	0	0	4	0.28	10	0.37	15	0.38	6	0.47	11	0.43	5	0.38
AIIBWCSLQN80MCA	33	168	62	21.97	15.8571	68.5	26	77.4		40.8571	86	3620	0	1	0	0	0	0	0	0	6.5	0.41	15.4	0.59	24	0.59	8.9	0.88	17.5	0.7	8.6	0.58
ABTB1C8FNLNG7BZ	39	158	46	18.43	16.4286	49.5	26.2857	54.3		38.7143	61	3530	0	0	0	0	0	0	0	0	3.5	0.21	8.3	0.32	15	0.39	4.8	0.49	11.5	0.52	6.7	0.54
IHGJ8CHKFLK3NB9	36	157	44	17.85			26.1429	59		34.4286	62	2140	0	1	0	0	0	1	1	1			15	0.57	18	0.52					3	0.36
21Q186CLOP77YHG	30	161	56	21.6						38.5714	63.5	3180	0	1	0	0	0	0	0	0					7.5	0.19
8U2SV8ZMX24GEFL	35	166	56	20.32	16.4286	58	26.4286	65		40.8571	70.5	3090	0	0	0	0	0	0	0	0	2	0.12	9	0.34	14.5	0.35	7	0.7	12.5	0.51	5.5	0.38
XVS3Z98ZO2GX6T4	43	164	62	23.05	17	64	25.2857	68		39.5714	75.1	3340	0	0	0	0	0	0	0	0	2	0.12	6	0.24	13.1	0.33	4	0.48	11.1	0.49	7.1	0.5
T10T4S2KV2T79I4	36	150	52	23.11	16.4286	53	25.8571	59		40.5714	66.7	3290	0	1	0	0	0	0	0	0	1	0.06	7	0.27	14.7	0.36	6	0.64	13.7	0.57	7.7	0.52
JLJGB89712H72MV	37	170	84	29.07	15.7143	88	25.5714	93		40	98	2900	0	0	0	0	0	0	0	0	4	0.25	9	0.35	14	0.35	5	0.51	10	0.41	5	0.35
K45SP8AXTEYNVOD	35	162	68	25.91						38.5714	69	3490	0	1	0	0	0	0	0	0					1	0.03
5HYNI5H5D7JBVEZ	30	161	51	19.68	16.8571	56	24.8571	62		40.1429	75	3930	0	1	0	0	0	0	0	0	5	0.3	11	0.44	24	0.6	6	0.75	19	0.82	13	0.85
35V6ABVL11Z6IQ8	33	166	70	25.4	16.8571	72	27.1429	76		38.5714	85	3670	0	0	0	0	0	0	0	0	2	0.12	6	0.22	15	0.39	4	0.39	13	0.6	9	0.79
WJE2FBNBR8957YO	32	165	43	15.79	16.7143	47	27.7143	51		40.7143	57	2820	0	0	0	1	0	0	0	0	4	0.24	8	0.29	14	0.34	4	0.36	10	0.42	6	0.46
WQ0JL4YZAQGO2P9	36	160	54	21.09	16.1429	52.6				39.1429	71	2980	0	0	0	0	0	0	0	0	-1.4	-0.09			17	0.43			18.4	0.8
F925GVACG1IGC6J	35	154	42	17.71	16.2857	44.5	24.4286			40.2857	60	3020	0	1	0	0	0	0	0	0	2.5	0.15			18	0.45			15.5	0.65
59RRTTDLSYH81EL	34	177	76	24.26	16.2857	78	25.4286	83		37.2857	85.5	3510	0	0	0	0	0	0	0	0	2	0.12	7	0.28	9.5	0.25	5	0.55	7.5	0.36	2.5	0.21
ZC13MDDCWZ87TBV	35	160	48	18.75	15.5714	53	25.1429	59		38.4286	64	3100	0	0	0	0	0	0	0	0	5	0.32	11	0.44	16	0.42	6	0.63	11	0.48	5	0.38
YOCL8XBJOTD5M9I	32	158	52	20.83	15	56	26	62		40.5714	69	3380	0	0	0	0	0	0	0	0	4	0.27	10	0.38	17	0.42	6	0.55	13	0.51	7	0.48
5KDHTM00LCQX0CM	36	161	59	22.76	16	59	25	65		38.2857	71.5	3190	0	0	0	0	0	0	0	0	0	0	6	0.24	12.5	0.33	6	0.67	12.5	0.56	6.5	0.49
MCY75LIWKJXJCAM	36	160	64	25	16.4286	66	23.7143	70.8		37.8571	77.2	3600	0	1	0	0	0	0	0	0	2	0.12	6.8	0.29	13.2	0.35	4.8	0.66	11.2	0.52	6.4	0.45
WPQRZQJ58V55OBT	37	164	53	19.71			27.2857	62		40.2857	63	3070	0	0	0	0	0	0	0	0			9	0.33	10	0.25					1	0.08
RGSG1G37STAGV6R	42	158	57	22.83	17.1429	57	24	59.15		40.1429	67.6	2920	0	0	0	0	0	0	0	0	0	0	2.15	0.09	10.6	0.26	2.15	0.31	10.6	0.46	8.45	0.52
AUA5QLIP8BURDHW	38	154	56	23.61	16.2857	56	25.2857	59.5		38.8571	63	3000	0	0	0	0	0	0	0	0	0	0	3.5	0.14	7	0.18	3.5	0.39	7	0.31	3.5	0.26
FXUB3ZKQL2VE46W	37	167	57	20.44	16.5714	55	25	59.7		40.1429	64.7	4210	0	1	1	0	1	0	0	0	-2	-0.12	2.7	0.11	7.7	0.19	4.7	0.56	9.7	0.41	5	0.33
9VB2MV2B4XS13RX	35	158	53	21.23	15.1429	55.3	25.1429	57.7		39.1429	61.4	2770	0	0	0	1	0	0	0	0	2.3	0.15	4.7	0.19	8.4	0.21	2.4	0.24	6.1	0.25	3.7	0.26
KQLTYQQUITCBUUD	36	163	55	20.7	16	59	26.4286	66.5		39.2857	73	2960	0	0	0	0	0	0	0	0	4	0.25	11.5	0.44	18	0.46	7.5	0.72	14	0.6	6.5	0.51
RY2EE4P8UVSP6L0	43	168	70	24.8			25.8571	79		38.1429	84	3530	0	0	0	0	0	0	0	0			9	0.35	14	0.37					5	0.41
SBW1NVT54CH2PB0	41	167	50	17.93	17.1429	55	27	60		39.2857	66	3640	0	0	0	0	0	0	0	0	5	0.29	10	0.37	16	0.41	5	0.51	11	0.5	6	0.49
NTKC61JREHGY62J	35	158	60	24.03	17	61	26	66.5		38.7143	71.4	3450	0	1	0	0	0	0	0	0	1	0.06	6.5	0.25	11.4	0.29	5.5	0.61	10.4	0.48	4.9	0.39
YV9UA6RIXFGVQEL	38	165	54	19.83	16	56	24.8571	60.2		38	63.6	3490	0	0	0	0	0	0	0	0	2	0.13	6.2	0.25	9.6	0.25	4.2	0.47	7.6	0.35	3.4	0.26
NYETCES9RDFA63W	39	162	54.9	20.92			26.1429	62		38.1429	67.95	3360	0	1	0	0	0	0	0	0			7.1	0.27	13.05	0.34					5.95	0.5
9G26EIA2PUUEJD6	42	164	56	20.82			24.5714	65		37.7143	70	2550	0	1	0	0	0	0	0	0			9	0.37	14	0.37					5	0.38
XC8HXO14MNPLZ23	42	161	51	19.68	16	53.3	26.8571	57.95		38	62.6	3300	0	0	0	0	0	0	0	0	2.3	0.14	6.95	0.26	11.6	0.31	4.65	0.43	9.3	0.42	4.65	0.42
152TJJQWL4I5N2U	32	167	65	23.31						38.5714	76	3630	0	0	0	0	0	0	0	0					11	0.29
J9QRDP0U7XERXSG	34	172	61	20.62	15.8571	63	28.5714	71.3		41.1429	76	3810	0	0	0	0	0	0	0	0	2	0.13	10.3	0.36	15	0.36	8.3	0.65	13	0.51	4.7	0.37
EEOQE16NXTQV5X3	37	167	51	18.29	16	54.3	24	57.6		39	63	3250	0	0	0	0	0	0	0	0	3.3	0.21	6.6	0.28	12	0.31	3.3	0.41	8.7	0.38	5.4	0.36
9K1DFN8IT3H7MUX	34	157	50	20.28			26.7143	58.9		39.1429	65	3440	0	0	0	0	0	0	0	0			8.9	0.33	15	0.38					6.1	0.49
LQRBKTXUK48LZ9D	38	165	60	22.04	16.7143	60	28.7143	66		39	70	3620	0	0	0	0	0	0	0	0	0	0	6	0.21	10	0.26	6	0.5	10	0.45	4	0.39
2BTAAY7RGVX7B4K	37	159	48	18.99			27.2857	55.4		40	58	3120	0	0	0	0	0	0	0	0			7.4	0.27	10	0.25					2.6	0.2
RMZFTQ0VSZ61X2V	31	159	61.2	24.21	15.4286	62.1	26.4286	67.9		40	74	4200	0	0	1	0	1	0	0	0	0.9	0.06	6.7	0.25	12.8	0.32	5.8	0.53	11.9	0.48	6.1	0.45
IO7PCDYR5B0PDGZ	33	157	43	17.44	15.7143	44				39.2857	56.2	3600	0	0	0	0	0	0	0	0	1	0.06			13.2	0.34			12.2	0.52
FIZLKN14JW5T1RF	39	163	80	30.11	17.1429	80	26.8571	82		41.1429	87	3550	0	0	0	0	0	0	0	0	0	0	2	0.07	7	0.17	2	0.21	7	0.29	5	0.35
VDM6IOBQQB5XPY7	35	165	52	19.1	15	54	25.4286	58.5		40.5714	63	3500	0	0	0	0	0	0	0	0	2	0.13	6.5	0.26	11	0.27	4.5	0.43	9	0.35	4.5	0.3
28JYNK3BBASE85J	33	164	77	28.63			27.4286	77		40.2857	87	4220	0	0	1	0	1	0	0	0			0	0	10	0.25					10	0.78
4R2RB6Y7CO91NNR	46	162	62	23.62			25.7143	76.29		38.1429	80.5	3360	0	0	0	0	0	0	0	0			14.29	0.56	18.5	0.49					4.21	0.34
5SJRDQ1GCAIOIYE	34	164	51.5	19.15	16.4286	55	24.7143	57.6		41	66	3490	0	0	0	0	0	0	0	0	3.5	0.21	6.1	0.25	14.5	0.35	2.6	0.31	11	0.45	8.4	0.52
NCAM3PU15582WB2	41	169	65	22.76			24.8571	75		25	75.5	610	0	0	0	0	0	0	1	1			10	0.4	10.5	0.42					0.5	3.5
64VCRHLW5K2SQGS	41	158	62	24.84			26.4286	68		37	75	3670	0	0	0	0	0	0	0	0			6	0.23	13	0.35					7	0.66
KX5LUJRLGX06SYN	37	163	51	19.2	16.7143	52	29	58.5		35.7143	63	2630	0	1	0	0	0	0	1	1	1	0.06	7.5	0.26	12	0.34	6.5	0.53	11	0.58	4.5	0.67
2WD0JRTIU0Q4Z24	37	168	60	21.26			25.2857	64.35		38.7143	68	4000	0	1	1	0	1	0	0	0			4.35	0.17	8	0.21					3.65	0.27
TZKYHVFKKVFI7TD	40	163	63	23.71			26.1429	71.3		38.1429	73	3790	0	0	0	0	0	0	0	0			8.3	0.32	10	0.26					1.7	0.14
A4M1O0CZLQVVS9M	37	164	48	17.85	15.5714	51	27.8571	57		40.4286	62	3010	0	0	0	0	0	0	0	0	3	0.19	9	0.32	14	0.35	6	0.49	11	0.44	5	0.4
TI042RUEETSWD1A	41	157	50	20.28	16.2857	50.4	30.4286	53.45		38.2857	54	3220	0	0	0	0	0	0	0	0	0.4	0.02	3.45	0.11	4	0.1	3.05	0.22	3.6	0.16	0.55	0.07
LMPK69975MOADZM	35	163	58	21.83	16.2857	59.5				38.4286	70	2980	0	0	0	0	0	0	0	0	1.5	0.09			12	0.31			10.5	0.47
PZP1RAB1ILDPB0Y	34	170	56	19.38	18.1429	56.8	28.2857	65.7		39.4286	74	3750	0	0	0	0	0	0	0	0	0.8	0.04	9.7	0.34	18	0.46	8.9	0.88	17.2	0.81	8.3	0.74
RKV28FIZUDUDSW7	41	156	52	21.37						38.1429	70	3070	0	0	0	0	0	0	0	0					18	0.47
75SZVO50IFGBF8G	38	162	50	19.05	16.1429	48				37.2857	60.25	2280	0	1	0	1	0	0	0	0	-2	-0.12			10.25	0.27			12.25	0.58
KBWYO6BC7CSVUY0	31	163.5	56	20.95	16.5714	57.9	28.2857	62.5		39	68	3510	0	0	0	0	0	0	0	0	1.9	0.11	6.5	0.23	12	0.31	4.6	0.39	10.1	0.45	5.5	0.51
A3V72TEK78OX3A2	33	157	47	19.07	16.2857	49.35	26	55.1		39.1429	63.1	3090	0	1	0	0	0	0	0	1	2.35	0.14	8.1	0.31	16.1	0.41	5.75	0.59	13.75	0.6	8	0.61
SMK1Y0ME05CKP4B	33	164	55.5	20.64	16.5714	57.5	26.2857	63.5		40.2857	68.7	3350	0	0	0	0	0	0	0	0	2	0.12	8	0.3	13.2	0.33	6	0.62	11.2	0.47	5.2	0.37
DEZ8MTE8D4PRUGZ	35	164	57	21.19	16.1429	62	25			39.2857	71	3070	0	0	0	0	0	0	0	0	5	0.31			14	0.36			9	0.39
YN8V9SF4XUS6TSC	35	163	60	22.58	18	61.7	26	63.3		37.5714	66.8	3030	0	0	0	0	0	0	0	0	1.7	0.09	3.3	0.13	6.8	0.18	1.6	0.2	5.1	0.26	3.5	0.3
COWF3G8PZH5KK8E	29	165	57	20.94	15.1429	60.9	25.1429	66.58		41.2857	75	3420	0	0	0	0	0	0	0	0	3.9	0.26	9.58	0.38	18	0.44	5.68	0.57	14.1	0.54	8.42	0.52
1ILY51PRCUIZC6F	35	160	58	22.66						38.1429	63	4130	0	1	1	0	1	0	0	0					5	0.13
G7DWMO91O7X1KHN	32	169	60.4	21.15	15.7143	59	26.5714	63.4		41.4286	69.1	3620	0	0	0	0	0	0	0	0	-1.4	-0.09	3	0.11	8.7	0.21	4.4	0.41	10.1	0.39	5.7	0.38
4KLM81QMYBDQPXN	45	160	54	21.09	16	60	25.2857	63.15		38.4286	70	3620	0	1	0	0	0	0	0	0	6	0.38	9.15	0.36	16	0.42	3.15	0.34	10	0.45	6.85	0.52
3AH4LP4IQA3GTLK	45	160	76.65	29.94			24			38.8571	81	4670	0	1	1	0	1	0	0	0					4.35	0.11
O726UTZZIV3TVJK	33	164	55	20.45	16.1429	58.2	26.8571			39.7143	69	3280	0	0	0	0	0	0	0	0	3.2	0.2			14	0.35			10.8	0.46
S66P8PZ3GUQHKHP	38	157	65.55	26.59	15.1429	63				39	71	4110	0	1	1	0	1	0	0	0	-2.55	-0.17			5.45	0.14			8	0.34
NUHAMINELFH2IUX	36	168	54	19.13	16.4286	56	26.8571	61.65		39.5714	63	3450	0	0	0	0	0	0	0	0	2	0.12	7.65	0.28	9	0.23	5.65	0.54	7	0.3	1.35	0.11
84LOINFSECUI9K7	36	158	48	19.23			23.1429	50		23.4286	50	510	0	0	0	0	0	0	1	1			2	0.09	2	0.09					0	0
Z4SFDICSCEZLCK5	36	170	65	22.49			26.2857	70		38.7143	78	3670	0	0	0	0	0	0	0	0			5	0.19	13	0.34					8	0.64
2NC6MQ3HZORSZP2	40	157	60.4	24.5			27	68		39.5714	74.6	3530	0	0	0	0	0	0	0	0			7.6	0.28	14.2	0.36					6.6	0.53
PD64Q47N8WKLNMX	40	166	57	20.69			28.5714	66		36	70.8	2980	0	0	0	0	0	0	1	0			9	0.32	13.8	0.38					4.8	0.65
3XOARMZOVTDKEBF	35	162	61	23.24	14.8571	61	26.7143	67.7		39	74	3080	0	1	0	0	0	0	0	0	0	0	6.7	0.25	13	0.33	6.7	0.57	13	0.54	6.3	0.51
VJPY6KJ0QZ1VU0W	37	160	54	21.09	15.5714	57	26	61		39.2857	67	3300	0	0	0	0	0	0	0	0	3	0.19	7	0.27	13	0.33	4	0.38	10	0.42	6	0.45
L8DSFT0B7000E9K	38	155	52	21.64						37.5714	67	2720	0	0	0	0	0	0	0	0					15	0.4
HCKC28TA8BN8RHY	35	154	46	19.4	15.7143	46	25.5714	52		37.5714	61	2810	0	0	0	0	0	0	0	0	0	0	6	0.23	15	0.4	6	0.61	15	0.69	9	0.75
B5WCC5DCZW9EBA2	33	162	50	19.05	16	51	27.5714	56		39.4286	60	3650	0	0	0	0	0	0	0	0	1	0.06	6	0.22	10	0.25	5	0.43	9	0.38	4	0.34
PO7RRHZ751GLP6B	37	168	74	26.22	16.1429	77.5	26.7143	84.65		41.2857	91	3850	0	0	0	0	0	0	0	0	3.5	0.22	10.65	0.4	17	0.41	7.15	0.68	13.5	0.54	6.35	0.44
U8ISYOYX9XMVECO	42	163	55	20.7	15	57	25.4286	62		40.4286	69.4	3440	0	0	0	0	0	0	0	0	2	0.13	7	0.28	14.4	0.36	5	0.48	12.4	0.49	7.4	0.49
QC8JCBB4QH1TNBK	38	164	41	15.24	16.5714	43	27.5714	48.4		38.2857	52	2850	0	0	0	0	0	0	0	1	2	0.12	7.4	0.27	11	0.29	5.4	0.49	9	0.41	3.6	0.34
CDAB091VXJCAXEX	28	160	53.45	20.88	16.4286	53.45	27	59		39.8571	71	3070	0	1	0	0	0	0	0	0	0	0	5.55	0.21	17.55	0.44	5.55	0.53	17.55	0.75	12	0.93
8XHNXZOY03XFS5E	34	166	71	25.77	16	72	26.7143	77		37.5714	86	2990	0	1	0	0	0	0	0	0	1	0.06	6	0.22	15	0.4	5	0.47	14	0.65	9	0.83
294SRDNEX25K3WH	33	166	55	19.96	17.2857	59.5	23.7143	63.5		38.1429	70	3120	0	0	0	0	0	0	0	0	4.5	0.26	8.5	0.36	15	0.39	4	0.62	10.5	0.5	6.5	0.45
RIUHZJBF8GQX9VN	43	162	55	20.96			27.2857	59.02		36.4286	60	2170	0	1	0	1	0	0	1	0			4.02	0.15	5	0.14					0.98	0.11
DRGGRAP4AUDYGHA	35	158	72	28.84	15.8571	69	26.2857	75		40.1429	83	2940	0	0	0	0	0	0	0	0	-3	-0.19	3	0.11	11	0.27	6	0.58	14	0.58	8	0.58
SAZB40EAT2X9M1S	31	163	50	18.82						40.5714	66.4	3760	0	0	0	0	0	0	0	0					16.4	0.4
GBMFX80ATUB7KYN	31	165	50	18.37	16.2857	51	26	58		37.2857	62	2610	0	0	0	0	0	0	0	0	1	0.06	8	0.31	12	0.32	7	0.72	11	0.52	4	0.35
1AXVP370YA6XGIE	40	158	56	22.43	17.4286	61	25.4286	69		40.2857	76	3900	0	0	0	0	0	0	0	0	5	0.29	13	0.51	20	0.5	8	1	15	0.66	7	0.47
G1EQS67OJYDN42R	35	164	55.8	20.75	17.4286	56				40.5714	75	3650	0	1	0	0	0	0	0	0	0.2	0.01			19.2	0.47			19	0.82
IHWRAVC8HF2LF2Z	36	163	48	18.07	16.4286	50	28.1429	58		39	63	3640	0	0	0	0	0	0	0	0	2	0.12	10	0.36	15	0.38	8	0.68	13	0.58	5	0.46
ZIIUBISD7LWGI4N	36	163	70	26.35	16	73	26.8571	77		39.2857	81	3760	0	0	0	0	0	0	0	0	3	0.19	7	0.26	11	0.28	4	0.37	8	0.34	4	0.32
SUJJTS6SWO0RP50	40	155	45	18.73			25.5714	52		38.1429	56	2820	0	1	0	0	0	0	0	0			7	0.27	11	0.29					4	0.32
SIQ3LXVH9WSLUCU	28	162	61.25	23.34	15.8571	63	28.8571	68.5		39.1429	73.25	3100	0	1	0	0	0	0	0	0	1.75	0.11	7.25	0.25	12	0.31	5.5	0.42	10.25	0.44	4.75	0.46
44UC2UWHIGZSNEQ	35	170	58	20.07			27.2857	61.7		41	67.5	3130	0	0	0	0	0	0	0	0			3.7	0.14	9.5	0.23					5.8	0.42
M3JH57NHAMXVORO	35	169	55	19.26	15.5714	57	24.4286			41	78	3520	0	0	0	0	0	0	0	0	2	0.13			23	0.56			21	0.83
4Q2FBTU2X7RU30U	35	164	56	20.82	16.4286	58	26.4286			39.2857	70	3150	0	0	0	0	0	0	0	0	2	0.12			14	0.36			12	0.52
ESUUV0HCOQR4SPK	31	157	52	21.1	18.8571	52	24.8571	53		38.1429	60	3000	0	0	0	0	0	0	0	0	0	0	1	0.04	8	0.21	1	0.17	8	0.41	7	0.53
MNYDVBNLM4P4ZR3	33	170	50	17.3	16.4286	53.9	25.4286	60.95		40.1429	65.8	4270	0	0	1	0	1	0	0	0	3.9	0.24	10.95	0.43	15.8	0.39	7.05	0.78	11.9	0.5	4.85	0.33
3Y8JC5EL4HVDO25	34	172	55	18.59	16.1429	55	26.8571	60.5		39	67.6	2660	0	1	0	1	0	0	0	0	0	0	5.5	0.2	12.6	0.32	5.5	0.51	12.6	0.55	7.1	0.58
E1GARATZLDP5LGN	37	163	51.4	19.35			25.7143	59.5		39	67	3380	0	1	0	0	0	0	0	0			8.1	0.32	15.6	0.4					7.5	0.56
TGYUDSM4QVGENCS	34	176	80	25.83	15.8571	80	24.8571	84		38.2857	91.3	3150	0	0	0	0	0	0	0	0	0	0	4	0.16	11.3	0.3	4	0.44	11.3	0.5	7.3	0.54
26V9QY9DN0AHQ9C	38	157	49	19.88			25	53.6		40.8571	60	3590	0	0	0	0	0	0	0	0			4.6	0.18	11	0.27					6.4	0.4
UFNEARFN8WFFZIG	37	163	57	21.45	15.8571	58	25.1429	65		38.1429	73	3180	0	0	0	0	0	0	0	0	1	0.06	8	0.32	16	0.42	7	0.75	15	0.67	8	0.62
KRZF77TPXDFOJH0	35	171	65	22.23	16.2857	68	26.1429	74		39.7143	81	4100	0	1	1	0	1	0	0	0	3	0.18	9	0.34	16	0.4	6	0.61	13	0.55	7	0.52
P7UPMMYVIXJEP2O	30	170	58	20.07	16.4286	60	25.1429	65		39.2857	70	3200	0	0	0	0	0	0	0	0	2	0.12	7	0.28	12	0.31	5	0.57	10	0.44	5	0.35
BNJ4QFVBUVPGCLE	32	172	76	25.69	16.2857	64.8				40.2857	76.5	2990	0	0	0	0	0	0	0	0	-11.2	-0.69			0.5	0.01			11.7	0.49
G4ANCGYFSO084Z8	36	165	67	24.61	15.8571	67	26.7143	72		39.8571	76	3240	0	0	0	0	0	0	0	0	0	0	5	0.19	9	0.23	5	0.46	9	0.37	4	0.3
USPNFWHWHUXZQTY	28	168	54	19.13	16.1429	55.2				38.7143	67.5	3490	0	0	0	0	0	0	0	0	1.2	0.07			13.5	0.35			12.3	0.54
3GH9D22ZJIHGXCY	38	155	49	20.4			26.7143	52		39.4286	56	3190	0	0	0	0	0	0	0	0			3	0.11	7	0.18					4	0.31
NSF16J17NFG9YWI	40	155	58	24.14	16.2857	61	26.5714	65.9		38.2857	71	3380	0	0	0	0	0	0	0	0	3	0.18	7.9	0.3	13	0.34	4.9	0.48	10	0.45	5.1	0.44
PY4D76YBKY6ZA9T	29	157	59.55	24.16	16.1429	60.85	27	66.1		39.4286	72.25	3120	0	0	0	0	0	0	0	0	1.3	0.08	6.55	0.24	12.7	0.32	5.25	0.48	11.4	0.49	6.15	0.49
KTCBKXQ3VUBEQEE	35	165	58	21.3	16.7143	57.2	28			38.4286	73	2880	0	0	0	0	0	0	0	0	-0.8	-0.05			15	0.39			15.8	0.73
P53NMSEQHARS9WT	36	152	48	20.78	15.4286	50	26.4286	62.1		40.7143	63	3400	0	0	0	0	0	0	0	0	2	0.13	14.1	0.53	15	0.37	12.1	1.1	13	0.51	0.9	0.06
YYYPCVKOHDDBVY0	36	171	54	18.47			27.4286	71		39	73	2980	0	0	0	0	0	0	0	0			17	0.62	19	0.49					2	0.17
QT7KXMKYFXEKIJ3	35	163	58	21.83	16.8571	58	25.4286	61		40	68	3480	0	0	0	0	0	0	0	1	0	0	3	0.12	10	0.25	3	0.35	10	0.43	7	0.48
4TWNCQ2X8CSD5LW	39	163	57.5	21.64	16.5714	59	26.4286	68.7		38.2857	77	3700	0	0	0	0	0	0	0	0	1.5	0.09	11.2	0.42	19.5	0.51	9.7	0.98	18	0.83	8.3	0.7
CUVDSAWUWESTV70	32	157	63	25.56			26.5714	66		38.7143	72.7	3620	0	1	0	0	0	0	0	0			3	0.11	9.7	0.25					6.7	0.55
FWHUDIOS6NU2M42	38	157	51	20.69	15.2857	55	25.5714			40.2857	66.8	3570	0	0	0	0	0	0	0	0	4	0.26			15.8	0.39			11.8	0.47
DSHDD98E8V2Y21P	36	160	50	19.53	16.7143	53.5	26.8571	59		37.2857	63	2310	0	0	0	1	0	0	0	0	3.5	0.21	9	0.34	13	0.35	5.5	0.54	9.5	0.46	4	0.38
7JUHOS8AKUN61BW	35	161	56	21.6	17.4286	59	24.1429			38.2857	69	3710	0	0	0	0	0	0	0	0	3	0.17			13	0.34			10	0.48
R5828JF0A2EAI94	35	164.5	53	19.59	16.7143	57	27.2857	64		40.2857	71	3240	0	0	0	0	0	0	0	0	4	0.24	11	0.4	18	0.45	7	0.66	14	0.59	7	0.54
F1N5NBNIA0KKPMU	36	161	45	17.36	15.4286	58	28.8571	56		38.7143	60.8	3100	0	0	0	0	0	0	0	0	13	0.84	11	0.38	15.8	0.41	-2	-0.15	2.8	0.12	4.8	0.49
8M2WLOU08EVL8LM	36	155	47	19.56	17.8571	49	26.2857	56		38.4286	62	3590	0	0	0	0	0	0	0	0	2	0.11	9	0.34	15	0.39	7	0.83	13	0.63	6	0.49
OSTE7BSFBGTCTG3	35	160	57	22.27	15.7143	57	26	62		37	67	2700	0	1	0	0	0	0	0	0	0	0	5	0.19	10	0.27	5	0.49	10	0.47	5	0.45
W7TTV2L12FPR2D5	35	160	47	18.36						36.2857	55	2630	0	1	0	0	0	0	1	0					8	0.22
QOZCR8Y2Y18LPV1	34	168	78	27.64	16.4286	84				39.5714	89	3960	0	0	0	0	0	0	0	0	6	0.37			11	0.28			5	0.22
MICA1S5FO6QIXP4	36	160	49	19.14	16.7143	49.9	25.7143	53.6		37.5714	59	3230	0	1	0	0	0	0	0	0	0.9	0.05	4.6	0.18	10	0.27	3.7	0.41	9.1	0.44	5.4	0.46
L6B74U35NJX2353	38	158	62	24.84	16	57	23.1429	62		23.4286	62	590	0	0	0	0	0	0	1	1	-5	-0.31	0	0	0	0	5	0.7	5	0.67	0	0
VDS50P3NWSSUZKH	33	164	63	23.42	15.8571	60	24.5714	68		38.1429	76	3260	0	0	0	0	0	0	0	0	-3	-0.19	5	0.2	13	0.34	8	0.92	16	0.72	8	0.59
F3SJTC1ASXM6BK2	32	165	58	21.3	16.5714	56.2	26.4286	60.8		37.7143	64.2	2710	0	0	0	0	0	0	0	0	-1.8	-0.11	2.8	0.11	6.2	0.16	4.6	0.47	8	0.38	3.4	0.3
R7C79AFX7892A9N	32	158	56.4	22.59	17.1429	58.4	26	63.5		39	70	3450	0	1	0	0	0	0	0	0	2	0.12	7.1	0.27	13.6	0.35	5.1	0.58	11.6	0.53	6.5	0.5
89DABKU3SOC9XST	33	163	47	17.69			30.8571	56.5		38.1429	60	2810	0	0	0	0	0	0	0	0			9.5	0.31	13	0.34					3.5	0.48
ZAPG38HWSV52TGQ	35	158	49	19.63			26.4286	54.6		40	61.5	2770	0	0	0	1	0	0	0	0			5.6	0.21	12.5	0.31					6.9	0.51
QGO0TC5EULJHT41	36	160	64	25			27.4286	72		40.1429	76	3880	0	0	0	0	0	0	0	0			8	0.29	12	0.3					4	0.31
X2WJU1C6IRBJ1X2	36	165.5	61	22.27	16.7143	66	26.4286			38.4286	80.5	3550	0	0	0	0	0	0	0	0	5	0.3			19.5	0.51			14.5	0.67
AO3L20ENFE446UX	35	158	57	22.83	19.1429	62.5	27.2857	67		38.4286	72	3210	0	0	0	0	0	0	0	0	5.5	0.29	10	0.37	15	0.39	4.5	0.55	9.5	0.49	5	0.45
WB0UJG8UV8XVTLN	27	154	43.3	18.26	16.1429	44	28.1429	48		38.7143	51	2790	0	1	0	0	0	0	0	0	0.7	0.04	4.7	0.17	7.7	0.2	4	0.33	7	0.31	3	0.28
5E1OKVR9GC5U6VL	40	155	48	19.98			26.2857	54.35		38.8571	59	3500	0	0	0	0	0	0	0	0			6.35	0.24	11	0.28					4.65	0.37
TQFV3AJS5VDZ526	37	157	48	19.47	15.1429	50	26.1429	55.4		39.2857	60	3370	0	0	0	0	0	0	0	0	2	0.13	7.4	0.28	12	0.31	5.4	0.49	10	0.41	4.6	0.35
I0VV27AJZYRUTQF	33	168	59.5	21.08	16.4286	61	26.4286	63.7		38.8571	68	3010	0	0	0	0	0	0	0	0	1.5	0.09	4.2	0.16	8.5	0.22	2.7	0.27	7	0.31	4.3	0.35
47QXTKJ9EX8QIHK	38	160	61	23.83	15.2857	63	25.5714	68		38.1429	76.5	2530	0	1	0	1	0	1	0	0	2	0.13	7	0.27	15.5	0.41	5	0.49	13.5	0.59	8.5	0.68
70C39Q7LD7SLPHU	36	162	58	22.1	16.2857	62	26.8571	67		38.8571	72.5	3030	0	0	0	0	0	0	0	0	4	0.25	9	0.34	14.5	0.37	5	0.47	10.5	0.47	5.5	0.46
NRLG9PE8FWC49SC	35	160	48	18.75	16.4286	50.3	26.4286	52.8		39.2857	60	2890	0	0	0	0	0	0	0	0	2.3	0.14	4.8	0.18	12	0.31	2.5	0.25	9.7	0.42	7.2	0.56
3QW7B0B5TS3KF5S	38	167	58	20.8	15.7143	62.5	25.7143	70.5		38.4286	75	3530	0	0	0	0	0	0	0	0	4.5	0.29	12.5	0.49	17	0.44	8	0.8	12.5	0.55	4.5	0.35
H092KBS8WUEGDXZ	37	159	55	21.76			26.2857	59.5		41.4286	73	3770	0	1	0	0	0	0	0	0			4.5	0.17	18	0.43					13.5	0.89
LI3O4MGDEBU8DIJ	38	167	63	22.59	17.7143	67.8	26			39.2857	74	2970	0	0	0	0	0	0	0	0	4.8	0.27			11	0.28			6.2	0.29
ZM4HLRXFIWSGQRK	32	161	48	18.52	16.5714	52.5	26	58.65		38.4286	63.5	3450	0	0	0	0	0	0	0	0	4.5	0.27	10.65	0.41	15.5	0.4	6.15	0.65	11	0.5	4.85	0.39
XNDVVTEQ51YGIXF	35	162	63	24.01	17.1429	67	25.2857	72		34.2857	76	2220	0	0	0	0	0	0	1	1	4	0.23	9	0.36	13	0.38	5	0.61	9	0.52	4	0.44
CUB4VXAWGJHAKCK	46	160	65	25.39			28.2857			35.5714	74	2540	0	0	0	0	0	0	1	0					9	0.25
44TVK2OJKJLKOH9	34	164	47	17.47						38.1429	66	2500	0	0	0	1	0	0	0	0					19	0.5
Z5CLTVFMA6K9VW3	40	158	52	20.83	17.4286	55.5	27.8571			38.1429	63	3940	0	0	0	0	1	0	0	0	3.5	0.2			11	0.29			7.5	0.36
9M0Y9VLG9SYDCL0	38	163	62	23.34	15.7143	67	25.2857	71.2		40.4286	70.5	3770	0	0	0	0	0	0	0	0	5	0.32	9.2	0.36	8.5	0.21	4.2	0.44	3.5	0.14	-0.7	-0.05
TL9IN3MMHRYI66B	38	160	60	23.44			25.2857	69		39.4286	75	3180	0	0	0	0	0	0	0	1			9	0.36	15	0.38					6	0.42
U8XEIW7L8JW38DB	28	163	47.6	17.92	16.7143	48	26.7143	53		40.5714	60	3240	0	0	0	0	0	0	0	0	0.4	0.02	5.4	0.2	12.4	0.31	5	0.5	12	0.5	7	0.51
RMV1MVU3BHONNOY	29	163.4	46.5	17.42	15.8571	47.5	28.7143	56		38.5714	62.5	3630	0	1	0	0	0	0	0	0	1	0.06	9.5	0.33	16	0.41	8.5	0.66	15	0.66	6.5	0.66
55RTXFPT35RUPRN	38	156	50	20.55			27.2857	58		39	62.5	3160	0	0	0	0	0	0	0	0			8	0.29	12.5	0.32					4.5	0.38
LIEN8EPM87ASJ33	30	163	63	23.71						38.5714	72	3270	0	1	0	0	0	0	0	0					9	0.23
QT9KGPSATR62QEB	36	160	51	19.92	15.7143	51.5				39		2800	0	0	0	0	0	0	0	0	0.5	0.03
DLSSL70XJL75U2N	33	164	67	24.91	16.1429	67				38.8571	76	3400	0	0	0	0	0	0	0	0	0	0			9	0.23			9	0.4
FFNT4T715V3HZEP	33	170	63	21.8	17	54	24.8571	61.2		38.1429	68.8	2730	0	0	0	0	0	0	0	0	-9	-0.53	-1.8	-0.07	5.8	0.15	7.2	0.92	14.8	0.7	7.6	0.57
1XKVGTC6SY0BYTN	35	165	58	21.3			25.8571	67		39.8571	74	3820	0	1	0	0	0	0	0	0			9	0.35	16	0.4					7	0.5
VIN31UPN96Q8E1U	38	158	48	19.23	17.2857	50	28.5714	54		41.4286	55.9	2800	0	0	0	1	0	0	0	0	2	0.12	6	0.21	7.9	0.19	4	0.35	5.9	0.24	1.9	0.15
QDRP1Z5AFE7OS7X	31	166.5	56	20.2	15.7143	59	25.4286	66		39.7143	70.5	2950	0	0	0	0	0	0	0	0	3	0.19	10	0.39	14.5	0.37	7	0.72	11.5	0.48	4.5	0.32
CTMTAFTKIDOU7UU	41	167	48	17.21			24.2857			40	62.5	3210	0	0	0	0	0	0	0	0					14.5	0.36
MRM2Q300WHN6VJO	36	160	62	24.22	15.5714	66.5	26.4286	68		41	73	2550	0	0	0	1	0	0	0	0	4.5	0.29	6	0.23	11	0.27	1.5	0.14	6.5	0.26	5	0.34
C4JHDBCUI86U77X	29	168	65.5	23.21						38.2857	70.5	3130	0	0	0	0	0	0	0	0					5	0.13
45A55V2BYR4A5BD	35	163	56	21.08	16	59.4				37.4286	66.5	3410	0	0	0	0	0	0	0	0	3.4	0.21			10.5	0.28			7.1	0.33
BVGUVESJ1USYIJ8	38	158	46	18.43			28	52.3		39.2857	59	3670	0	0	0	0	0	0	0	0			6.3	0.23	13	0.33					6.7	0.59
LR1DWJDBF327U3Z	35	164	63	23.42	15.8571	68	25.4286	71.6		39	77	3120	0	0	0	0	0	0	0	0	5	0.32	8.6	0.34	14	0.36	3.6	0.38	9	0.39	5.4	0.4
MKZ8E567CMU7UWU	38	161	48	18.52						38.4286	64	3060	0	0	0	0	0	0	0	0					16	0.42
OICBMI49GYM8GUW	39	165.5	57	20.81	15.5714	60	26			40.2857	62.5	3210	0	0	0	0	0	0	0	0	3	0.19			5.5	0.14			2.5	0.1
AI1HHR1IXMMI0YT	34	163	60	22.58	17.4286	62	27.4286	66.2		39	71	3120	0	0	0	0	0	0	0	0	2	0.11	6.2	0.23	11	0.28	4.2	0.42	9	0.42	4.8	0.41
2ANDR145WM1JCOL	32	164	52.1	19.37	16	54.1	25.5714	62.9		38.5714	71.6	2920	0	0	0	0	0	0	0	0	2	0.13	10.8	0.42	19.5	0.51	8.8	0.92	17.5	0.78	8.7	0.67
9XX961JYTH25PX2	41	156	41	16.85			25.2857	50		38.7143	53	2950	0	0	0	0	0	0	0	0			9	0.36	12	0.31					3	0.22
2OW9I6P36FTG3FP	35	158	44	17.63	17.2857	44.5	26.5714	62		40	61	3170	0	1	0	0	0	0	0	0	0.5	0.03	18	0.68	17	0.43	17.5	1.88	16.5	0.73	-1	-0.07
P3QFU63W3SNKIZV	35	163	46	17.31	17.1429	49.5	26			38.8571	57.5	2900	0	0	0	0	0	0	0	0	3.5	0.2			11.5	0.3			8	0.37
ZV4XULY0T8IBWSA	39	160	53	20.7	16.1429	57.8	26.1429	62.5		38.7143	67	2920	0	0	0	0	0	0	0	0	4.8	0.3	9.5	0.36	14	0.36	4.7	0.47	9.2	0.41	4.5	0.36
N3QASZ76HO70OLS	36	162	61	23.24						39.1429	61	3160	0	0	0	0	0	0	0	0					0	0
ZKAJYD0EUDUMHRS	37	150	55	24.44	16.1429	55	26.7143	56.5		39	62	2590	0	0	0	1	0	0	0	0	0	0	1.5	0.06	7	0.18	1.5	0.14	7	0.31	5.5	0.45
3BDWJNXN4PGEHPT	30	165	63	23.14	16.8571	56.2	25.2857	69		39.8571	75	3500	0	0	0	0	0	0	0	0	-6.8	-0.4	6	0.24	12	0.3	12.8	1.52	18.8	0.82	6	0.41
YA29AINTXK6MDJ3	39	164	61	22.68	15.7143	64.9	26.5714	71.4		38.7143	78	3800	0	0	0	0	0	0	0	0	3.9	0.25	10.4	0.39	17	0.44	6.5	0.6	13.1	0.57	6.6	0.54
XQR4GULGU0QCD89	34	165	62	22.77	16.2857	62				39.1429	75	3650	0	0	0	0	0	0	0	0	0	0			13	0.33			13	0.57
T3FBZ6OPFAEFGS6	36	159	58	22.94	15.1429	66.3	27.1429	59.15		39.8571	63	3280	0	0	0	0	0	0	0	0	8.3	0.55	1.15	0.04	5	0.13	-7.15	-0.6	-3.3	-0.13	3.85	0.3
8XOVIDJZ3EJWY2A	40	168	56	19.84	17	59	27.2857	65		37.8571	72	3070	0	0	0	0	0	0	0	0	3	0.18	9	0.33	16	0.42	6	0.58	13	0.62	7	0.66
RD2OKO3VCD3D3I2	36	159	48	18.99	16	47	25.2857			39.5714	55	3390	0	0	0	0	0	0	0	0	-1	-0.06			7	0.18			8	0.34
8SJ2MWQDSL0ZI5H	38	166	62	22.5	15.7143	63.1	24.5714	66.7		38.2857	76	3080	0	0	0	0	0	0	0	0	1.1	0.07	4.7	0.19	14	0.37	3.6	0.41	12.9	0.57	9.3	0.68
JZI0GN8UARJZ25J	28	152	53	22.94	15.7143	41.9	24			39.1429	55	2730	0	0	0	1	0	0	0	0	-11.1	-0.71			2	0.05			13.1	0.56
Z5ZKNTHBJMEMRLY	33	169	54	18.91	16.5714	57.9				39.5714	71	3130	0	0	0	0	0	0	0	0	3.9	0.24			17	0.43			13.1	0.57
62UQO14860E3LCJ	36	160	59	23.05	17.4286	64				38.1429	73	3470	0	0	0	0	0	0	0	0	5	0.29			14	0.37			9	0.43
RXH1VHX201CS8RR	32	163	53	19.95	16.1429	59	27.4286	68		39.8571	72	3020	0	0	0	0	0	0	0	0	6	0.37	15	0.55	19	0.48	9	0.8	13	0.55	4	0.32
21NZ3ROETSUB0RH	33	176	54.4	17.56	16	56	27.1429	60		37.8571	64	3600	0	0	0	0	0	0	0	0	1.6	0.1	5.6	0.21	9.6	0.25	4	0.36	8	0.37	4	0.37
LR95J6B2ICJQWF5	40	168	71	25.16	16.4286	68	26.2857	73.5		36.7143	76	3140	0	0	0	0	0	0	1	0	-3	-0.18	2.5	0.1	5	0.14	5.5	0.56	8	0.39	2.5	0.24
97PIXTXG81EV32T	33	160	62.45	24.39			27	66.5		37	72.5	1930	0	1	0	1	0	0	0	0			4.05	0.15	10.05	0.27					6	0.6
GDUGM2RGZED46Z9	39	156	53	21.78			23.8571	60		38	67	3060	0	0	0	0	0	0	0	0			7	0.29	14	0.37					7	0.49
O5KO0SZ8PXU13RK	37	160	47	18.36	16.4286	48	26.5714	52.1		39.1429	58.4	3250	0	0	0	0	0	0	0	0	1	0.06	5.1	0.19	11.4	0.29	4.1	0.4	10.4	0.46	6.3	0.5
RXRD7KBSLQXM5T6	31	162	51	19.43			27.5714	56.9		40.4286	60.5	3090	0	0	0	0	0	0	0	0			5.9	0.21	9.5	0.23					3.6	0.28
8V7SG6T77JC88AY	35	160	53	20.7						41.5714	67	4000	0	1	1	0	0	0	0	0					14	0.34
3AKVMK4GXPO81OV	31	154	44	18.55	16.7143	47	26.7143	52.5		39.2857	56.3	2740	0	0	0	1	0	0	0	0	3	0.18	8.5	0.32	12.3	0.31	5.5	0.55	9.3	0.41	3.8	0.3
2L62YGPLLCBQZPC	40	158	49	19.63	15.2857	32.2	24.5714	56		37.5714	59	3070	0	0	0	0	0	0	0	0	-16.8	-1.1	7	0.28	10	0.27	23.8	2.56	26.8	1.2	3	0.23
EOVQK6RRFLVJS7R	36	154	52	21.93			25.7143	57.15		40.1429	61.5	3040	0	0	0	0	0	0	0	0			5.15	0.2	9.5	0.24					4.35	0.3
M5MTYIITBQ38W79	34	158	48	19.23	17.4286	57	30.2857	54		37.2857	54.5	3170	0	0	0	0	0	0	0	0	9	0.52	6	0.2	6.5	0.17	-3	-0.23	-2.5	-0.13	0.5	0.07
MKC0J713XEAWG12	31	162	65	24.77	16.4286	68.5				40.5714	78	3700	0	0	0	0	0	0	0	0	3.5	0.21			13	0.32			9.5	0.39
6JLQZRM7V6OIUOM	36	170	53	18.34	16.7143	65	26.5714	65.8		40.1429	70.4	4330	0	1	1	0	1	0	0	0	12	0.72	12.8	0.48	17.4	0.43	0.8	0.08	5.4	0.23	4.6	0.34
3M6198F5YLXUHIL	40	160	54	21.09	16.5714	55.6	25.5714	50.4		40.5714	67.1	3460	0	0	0	0	0	0	0	0	1.6	0.1	-3.6	-0.14	13.1	0.32	-5.2	-0.58	11.5	0.48	16.7	1.11
QRJLZL5LJ730SCC	31	156	60	24.65	17	64				37.5714	73.5	2450	0	0	0	1	0	0	0	0	4	0.24			13.5	0.36			9.5	0.46
C5RZRLAT51AJEM4	32	164	53	19.71	16.5714	56	26.8571	60		39.8571	66	3130	0	0	0	0	0	0	0	0	3	0.18	7	0.26	13	0.33	4	0.39	10	0.43	6	0.46
ODCABM240TU6H8H	37	160	47	18.36	16.5714	50.9	27.8571	56.2		37.5714	61.8	3250	0	0	0	0	0	0	0	0	3.9	0.24	9.2	0.33	14.8	0.39	5.3	0.47	10.9	0.52	5.6	0.58
E21KUJ7F12BDX94	40	157	47	19.07	16	48	26.4286	53.75		39.7143	60.2	2750	0	0	0	1	0	0	0	0	1	0.06	6.75	0.26	13.2	0.33	5.75	0.55	12.2	0.51	6.45	0.49
6BMI19RZIURX2H5	36	164	54.5	20.26	15.2857	56	25.4286	63		39.4286	70	3540	0	1	0	0	0	0	0	0	1.5	0.1	8.5	0.33	15.5	0.39	7	0.69	14	0.58	7	0.5
FTSKG4EAJ8BQ5F4	35	160	76	29.69	16.1429	77	26.4286	83		38.5714	93	3600	0	0	0	0	0	0	0	0	1	0.06	7	0.26	17	0.44	6	0.58	16	0.71	10	0.82
R6ODURBPN1SYCG3	34	161	56	21.6	16.1429	60.1	27.1429	63.7		39.8571	67.5	3860	0	0	0	0	0	0	0	0	4.1	0.25	7.7	0.28	11.5	0.29	3.6	0.33	7.4	0.31	3.8	0.3
NCQUBBZEU67VCL2	36	158	64	25.64			25	72.9		37.4286	78.4	2920	0	0	0	0	0	0	0	0			8.9	0.36	14.4	0.38					5.5	0.44
GIG5HX6VGHBOX6D	36	160	51	19.92	16.2857	55	26.8571	62.4		37.2857	67.8	3170	0	0	0	0	0	0	0	0	4	0.25	11.4	0.42	16.8	0.45	7.4	0.7	12.8	0.61	5.4	0.52
7M48ZA78OQ7IXBA	31	160	64	25	16.4286	59				41.4286	74	3710	0	1	0	0	0	0	0	1	-5	-0.3			10	0.24			15	0.6
9B32IQCZRIYYHNP	34	163	50	18.82	15.8571	50	26.5714	55.6		38.8571	60.5	2900	0	0	0	0	0	0	0	0	0	0	5.6	0.21	10.5	0.27	5.6	0.52	10.5	0.46	4.9	0.4
8O6XDHBZIXDS7RP	33	160	65	25.39	15.8571	66.9	24.5714	68.5		38	70.85	3170	0	0	0	0	0	0	0	0	1.9	0.12	3.5	0.14	5.85	0.15	1.6	0.18	3.95	0.18	2.35	0.18
IBI3LQGH4K7TFU2	33	168	75	26.57			26.8571	80		40.2857	86	3590	0	0	0	0	0	0	0	0			5	0.19	11	0.27					6	0.45
JNFL86BGD5N4T6L	34	159	53.75	21.26	17.5714	55.95	27.8571	61		40.2857	65.5	3220	0	0	0	0	0	0	0	0	2.2	0.13	7.25	0.26	11.75	0.29	5.05	0.49	9.55	0.42	4.5	0.36
NW03NTBAD23LHWP	33	161	53	20.45	16.5714	54.7	29	61		38.8571	62.4	3000	0	0	0	0	0	0	0	0	1.7	0.1	8	0.28	9.4	0.24	6.3	0.51	7.7	0.35	1.4	0.14
MG4SW1YD9BTL5AS	37	163	49	18.44						40	66	3970	0	0	0	0	0	0	0	0					17	0.43
HJ6GPEAVF5F9X9D	36	163	67	25.22	16.1429	69.7	26.2857	73.8		37.8571	79.1	3320	0	0	0	0	0	0	0	0	2.7	0.17	6.8	0.26	12.1	0.32	4.1	0.4	9.4	0.43	5.3	0.46
V6WKEI60XFI9Z4L	41	161	65	25.08	15.4286	65	26.8571	68.9		41.1429	73.5	3740	0	0	0	0	0	0	0	0	0	0	3.9	0.15	8.5	0.21	3.9	0.34	8.5	0.33	4.6	0.32
BDAE058HVJVYB4A	37	160	49.6	19.38	16	47	25.4286	51		36.8571	54	2330	0	1	0	0	0	0	1	0	-2.6	-0.16	1.4	0.06	4.4	0.12	4	0.42	7	0.34	3	0.26
K0I4W227IKQPT1N	38	163	53	19.95	16.2857	53	25.1429	57.7		40	66.85	3300	0	0	0	0	0	0	0	0	0	0	4.7	0.19	13.85	0.35	4.7	0.53	13.85	0.58	9.15	0.62
JSV2J6TKR4SFY3I	32	163	46.7	17.58	17.4286	48	26.4286	52.6		39.1429	57.9	3480	0	0	0	0	0	0	0	0	1.3	0.07	5.9	0.22	11.2	0.29	4.6	0.51	9.9	0.46	5.3	0.42
6O6P3C482DLB3ZA	34	168	64	22.68	15.5714	66	24.5714	72.5		40	78	4030	0	0	1	0	0	0	0	0	2	0.13	8.5	0.35	14	0.35	6.5	0.72	12	0.49	5.5	0.36
97YZGRA00D9V87L	34	163	67	25.22	17.2857	70	28	77.5		39.4286	85	3450	0	0	0	0	0	0	0	0	3	0.17	10.5	0.38	18	0.46	7.5	0.7	15	0.68	7.5	0.66
LIY6QUCO14EFYT7	30	164	47	17.47	15.7143	48	26.2857	54		37.2857	59	2840	0	0	0	0	0	0	0	0	1	0.06	7	0.27	12	0.32	6	0.57	11	0.51	5	0.45
KFMQM37POE5HCJ1	34	164.5	57.5	21.25	15.8571	62	28.8571	68.5		39.5714	74	4180	0	0	1	0	1	0	0	0	4.5	0.28	11	0.38	16.5	0.42	6.5	0.5	12	0.51	5.5	0.51
CJ0443GLA26B933	35	153	52	22.21	16	52.7	26.1429	58.3		40.1429	64.5	2890	0	0	0	0	0	0	0	0	0.7	0.04	6.3	0.24	12.5	0.31	5.6	0.55	11.8	0.49	6.2	0.44
T5JE2WMQWE01CEQ	34	168	62	21.97	16	64	28	69.8		40.4286	74.4	3200	0	0	0	0	0	1	0	0	2	0.13	7.8	0.28	12.4	0.31	5.8	0.48	10.4	0.43	4.6	0.37
D2B6NOQHA16VR24	37	164	52	19.33	16.7143	54	27.4286	58.9		39	63.75	3140	0	0	0	0	0	0	0	0	2	0.12	6.9	0.25	11.75	0.3	4.9	0.46	9.75	0.44	4.85	0.42
C7C217W6MCC88BP	38	157	59	23.94	16.7143	57.2	26.7143	62		39.4286	67	3330	0	0	0	0	0	0	0	0	-1.8	-0.11	3	0.11	8	0.2	4.8	0.48	9.8	0.43	5	0.39
ZR6MD0WFY05WVR1	38	165	50	18.37	16.4286	55	25	54		38.8571	60	3410	0	0	0	0	0	0	0	0	5	0.3	4	0.16	10	0.26	-1	-0.12	5	0.22	6	0.43
BNKOR5HYAA5FSKG	35	166	54	19.6	16.8571	55.7	26.5714	59.4		36.5714	64.4	2770	0	0	0	0	0	0	1	0	1.7	0.1	5.4	0.2	10.4	0.28	3.7	0.38	8.7	0.44	5	0.5
AXPAZ1AV68KS809	30	165	50	18.37	15	53	25	57.9		39.5714	62.56	3520	0	1	0	0	0	0	0	0	3	0.2	7.9	0.32	12.56	0.32	4.9	0.49	9.56	0.39	4.66	0.32
LY93UORTSG0HZKS	34	165	49.5	18.18			27.5714	56.35		38.7143	59.1	3460	0	0	0	0	0	0	0	0			6.85	0.25	9.6	0.25					2.75	0.25
HJQA36KK031O73F	38	153	53	22.64			26.7143	57		38	57.4	2720	0	0	0	0	0	0	0	0			4	0.15	4.4	0.12					0.4	0.04
V4UYBNWBCET3T9I	34	162	45	17.15	17.2857	56.5	26.8571	62		39.2857	70.4	3390	0	0	0	0	0	0	0	0	11.5	0.67	17	0.63	25.4	0.65	5.5	0.57	13.9	0.63	8.4	0.68
8KC1MA8RZ40ZWUM	31	153	60	25.63	19	59.6	28	65.1		39.7143	68.9	3530	0	0	0	0	0	0	0	0	-0.4	-0.02	5.1	0.18	8.9	0.22	5.5	0.61	9.3	0.45	3.8	0.32
22JZZJ95KZEOXOH	34	163	42	15.81	16.8571	45	28.8571	52		40.4286	58.5	3080	0	0	0	0	0	0	0	0	3	0.18	10	0.35	16.5	0.41	7	0.58	13.5	0.57	6.5	0.56
RK67YOQU7B9K8I5	34	162	64	24.39	16.8571	66.5	25.2857	71		37.8571	75	3210	0	0	0	0	0	0	0	0	2.5	0.15	7	0.28	11	0.29	4.5	0.53	8.5	0.4	4	0.32
KAEHDTHCPAEG2JZ	35	160	52	20.31	17.8571	55	26.2857	58.9		38.8571	65.5	3270	0	0	0	0	0	0	0	0	3	0.17	6.9	0.26	13.5	0.35	3.9	0.46	10.5	0.5	6.6	0.52
4FZIEGRA1VBBH60	28	170	54.5	18.86	16	55.5	26	62		39.7143	68.5	3740	0	0	0	0	0	0	0	0	1	0.06	7.5	0.29	14	0.35	6.5	0.65	13	0.55	6.5	0.47
8AUKXAZIGY7B7C7	34	163	56.5	21.27	16.4286	62	26	68		38.4286	76	3280	0	0	0	0	0	0	0	0	5.5	0.33	11.5	0.44	19.5	0.51	6	0.63	14	0.64	8	0.64
UWLFO4DVUEYGIH6	34	162	46	17.53	16.4286	48.2	26.1429	53.3		39.1429	59.6	2800	0	0	0	0	0	0	0	0	2.2	0.13	7.3	0.28	13.6	0.35	5.1	0.52	11.4	0.5	6.3	0.48
55GCX8J2B141IF2	34	164	58	21.56	16.7143	66.5	26			37.8571	76	3390	0	0	0	0	0	0	0	0	8.5	0.51			18	0.48			9.5	0.45
8YO3M2EN9VL7FZR	41	161	51	19.68	16.5714	54	26.5714	55		39	62.3	2990	0	0	0	0	0	0	0	0	3	0.18	4	0.15	11.3	0.29	1	0.1	8.3	0.37	7.3	0.59
GE04EHKN3MBFMW4	34	159	50	19.78	15.1429	52.2	25	56.2		40	63.5	3040	0	0	0	0	0	0	0	0	2.2	0.15	6.2	0.25	13.5	0.34	4	0.41	11.3	0.45	7.3	0.49
INSS0RSM79SHT2S	39	154	58	24.46	16.7143	57	28.5714	60		38.1429	65	2970	0	0	0	0	0	0	0	0	-1	-0.06	2	0.07	7	0.18	3	0.25	8	0.37	5	0.52
9FT0ZYAX2SO9Y2V	38	163	59	22.21	16.1429	62	24.1429			38.4286	71	3280	0	0	0	0	0	0	0	0	3	0.19			12	0.31			9	0.4
RVM137LYYELUX21	37	158	55	22.03	16.2857	58.5				38.7143	66.5	4000	0	0	1	0	1	0	0	0	3.5	0.21			11.5	0.3			8	0.36
TD68CC4MCKEN86G	35	158	54.5	21.83	16.1429	55.1	26.8571	59.7		38.7143	65	3050	0	0	0	0	0	0	0	0	0.6	0.04	5.2	0.19	10.5	0.27	4.6	0.43	9.9	0.44	5.3	0.45
907G3TG6KMXMCML	31	158	55	22.03	16.5714	58	26.1429	62		41.4286	68	3970	0	0	0	0	0	1	0	0	3	0.18	7	0.27	13	0.31	4	0.42	10	0.4	6	0.39
47FHGNDHZE8EBWF	32	158	52	20.83	17	51	27.5714	56.15		38.2857	62.45	3070	0	0	0	0	0	0	0	0	-1	-0.06	4.15	0.15	10.45	0.27	5.15	0.49	11.45	0.54	6.3	0.59
VZG0755S0ROHC35	33	151	54	23.68	16.5714	61	27.1429	66		38	71.65	3040	0	1	0	0	0	0	0	0	7	0.42	12	0.44	17.65	0.46	5	0.47	10.65	0.5	5.65	0.52
GPXA1TRBKCDATB1	40	165	64	23.51	16	62	26.7143	67.25		40	70.7	3310	0	0	0	0	0	0	0	0	-2	-0.13	3.25	0.12	6.7	0.17	5.25	0.49	8.7	0.36	3.45	0.26
DNIDUICATBJWNIK	35	160	46.5	18.16	16.8571	48	26	50.5		39	56	3190	0	0	0	0	0	0	0	0	1.5	0.09	4	0.15	9.5	0.24	2.5	0.27	8	0.36	5.5	0.42
WVVLNPHE1OMRPNE	34	164	48.5	18.03	17	52.2	25			38.4286	61.9	3420	0	0	0	0	0	0	0	0	3.7	0.22			13.4	0.35			9.7	0.45
UJIRPSTWAPEAYDI	29	163	60	22.58	17.1429	61	26	64		39.1429	67.8	2560	0	0	0	1	0	0	0	0	1	0.06	4	0.15	7.8	0.2	3	0.34	6.8	0.31	3.8	0.29
YXBFO7BALAY8VWC	34	161	48	18.52	16.2857	50	25.2857	54.5		40.4286	61.2	3090	0	1	0	0	0	0	0	0	2	0.12	6.5	0.26	13.2	0.33	4.5	0.5	11.2	0.46	6.7	0.44
NM4R21T21HNF21N	35	166.7	54.5	19.61			26.7143	60.5		37.1429	66	2640	0	0	0	0	0	0	0	0			6	0.22	11.5	0.31					5.5	0.53
QHMSEW5PGMSDPKF	32	165	46	16.9	16.2857	47	27	53		41	58	2980	0	0	0	0	0	0	0	0	1	0.06	7	0.26	12	0.29	6	0.56	11	0.45	5	0.36
BUP4JOKDQFRROF6	33	157	46	18.66	16.8571	51	26.1429	56.3		39.1429	61.2	3560	0	1	0	0	0	0	0	0	5	0.3	10.3	0.39	15.2	0.39	5.3	0.57	10.2	0.46	4.9	0.38
XSHD6K1AQMHTJW7	36	162	44	16.77	15.8571	48	26.8571	55		40	60	2930	0	0	0	0	0	0	0	0	4	0.25	11	0.41	16	0.4	7	0.64	12	0.5	5	0.38
86SBO50I2R2BYEH	23	161	48	18.52	18.8571	51.5	26.1429	55.2		37.7143	63.6	2860	0	0	0	0	0	0	0	0	3.5	0.19	7.2	0.28	15.6	0.41	3.7	0.51	12.1	0.64	8.4	0.73
8UQO8XYJ4B668Y9	36	160	50	19.53	15.7143	53	27.5714	61		38.5714	66	3470	0	0	0	0	0	0	0	0	3	0.19	11	0.4	16	0.41	8	0.67	13	0.57	5	0.45
27DIMM0IYDLGB3V	35	169	56	19.61	16.2857	60				40.4286	75.5	3840	0	0	0	0	0	0	0	0	4	0.25			19.5	0.48			15.5	0.64
2AZAFO2NKO47KSQ	34	164	55.5	20.64			28.7143	55.5		39	60.8	3410	0	0	0	0	0	0	0	0			0	0	5.3	0.14					5.3	0.52
4W3N7MOO56COHIM	36	164	47	17.47	16.5714	50	26.5714	55.4		37.7143	59.7	2970	0	1	0	0	0	0	0	0	3	0.18	8.4	0.32	12.7	0.34	5.4	0.54	9.7	0.46	4.3	0.39
ZR1RXS7FQ0IQOOO	36	158	45	18.03	15.7143	47	26	50.5		37.5714	53.5	2940	0	0	0	0	0	0	0	0	2	0.13	5.5	0.21	8.5	0.23	3.5	0.34	6.5	0.3	3	0.26
5B22PZEZL0YS09C	35	165	63	23.14	16.7143	69	26.7143	71		40.5714	76	3160	0	0	0	0	0	0	0	0	6	0.36	8	0.3	13	0.32	2	0.2	7	0.29	5	0.36
FVDU7INU2D7K8ZC	33	164	54	20.08	15.7143	56	24.7143			37.5714	65.6	3270	0	0	0	0	0	0	0	0	2	0.13			11.6	0.31			9.6	0.44
RI2EM7F7VWYIQFG	31	163	46.6	17.54	16	49	26.5714	54		39.7143	59.6	3280	0	0	0	0	0	0	0	0	2.4	0.15	7.4	0.28	13	0.33	5	0.47	10.6	0.45	5.6	0.43
BRUNQH997G8SOV3	36	162	50	19.05	16	50.5	26.1429	56		38.4286	62	2740	0	0	0	0	0	0	0	0	0.5	0.03	6	0.23	12	0.31	5.5	0.54	11.5	0.51	6	0.49
JOAXD66HZBU0YE3	39	165	58	21.3	16.4286	59	25			39.1429	74	3350	0	0	0	0	0	0	0	0	1	0.06			16	0.41			15	0.66
A745C7V1HT7UN8R	35	168	69	24.45	15.4286	70	27.5714	75.5		41	79.7	3850	0	0	0	0	0	0	0	1	1	0.06	6.5	0.24	10.7	0.26	5.5	0.45	9.7	0.38	4.2	0.31
25QKBHZGWDRF9PF	36	163	59	22.21	16.4286	59				39.2857	71	3040	0	0	0	0	0	0	0	0	0	0			12	0.31			12	0.52
MX3TA5SGTI0F9BN	37	162	52	19.81			26.8571	60		38.5714	68.3	3160	0	0	0	0	0	0	0	0			8	0.3	16.3	0.42					8.3	0.71
626L53DEBY1XPSY	34	160	47.5	18.55	17.1429	51.1	26.1429	55.9		39.8571	60.8	3720	0	0	0	0	0	0	0	0	3.6	0.21	8.4	0.32	13.3	0.33	4.8	0.53	9.7	0.43	4.9	0.36
I52ELVIA2RFUGGJ	35	156	47	19.31	16	51	26.7143	55		39.8571	60	3170	0	0	0	0	0	0	0	0	4	0.25	8	0.3	13	0.33	4	0.37	9	0.38	5	0.38
U7EMOH882906XTV	31	162	90	34.29	17.4286	90	26.2857	97		40.2857	99.7	3030	0	1	0	0	0	0	0	0	0	0	7	0.27	9.7	0.24	7	0.79	9.7	0.42	2.7	0.19
NFMXSX5DQ9G0M5M	31	169	50	17.51	15.8571	54	26.1429	56.5		39.4286	61.8	3130	0	0	0	0	0	0	0	0	4	0.25	6.5	0.25	11.8	0.3	2.5	0.24	7.8	0.33	5.3	0.4
5DMHLWXQI6JQS6B	35	158	52	20.83	15.7143	57	26.4286	62		39.8571	66.7	3410	0	0	0	0	0	0	0	0	5	0.32	10	0.38	14.7	0.37	5	0.47	9.7	0.4	4.7	0.35
ZVI02YV2J4PM5PF	34	160	59	23.05			22	61		22.1429	61	450	0	0	0	0	0	0	1	1			2	0.09	2	0.09					0	0
IP4NB0Q6TYKJZMT	37	160	48	18.75	16.1429	51	26.8571	58		39.8571	64	3400	0	0	0	0	0	0	0	0	3	0.19	10	0.37	16	0.4	7	0.65	13	0.55	6	0.46
6YNEQ4P94KD29LQ	26	163	53.5	20.14			28.2857	59.2		40.2857	64	3400	0	0	0	0	0	0	0	0			5.7	0.2	10.5	0.26					4.8	0.4
M5444AZQZP96Z6T	38	165	51	18.73			26.2857	55.9		37.4286	60.65	2780	0	1	0	0	0	0	0	0			4.9	0.19	9.65	0.26					4.75	0.43
Y3SKR3FOC66O224	29	165	53.9	19.8	17.5714	57.3	26.2857	64.2		39.1429	70.7	2990	0	1	0	0	0	0	0	0	3.4	0.19	10.3	0.39	16.8	0.43	6.9	0.79	13.4	0.62	6.5	0.51
VVKDSONXLIPVRZK	36	162	45	17.15	17.2857	45	27.5714	51		40	61	3430	0	0	0	0	0	0	0	0	0	0	6	0.22	16	0.4	6	0.58	16	0.7	10	0.8
H7TFOBTT8DMLGW0	33	169	58	20.31	16.1429	62.7	29.1429	68.4		39	73.35	3090	0	0	0	0	0	0	0	0	4.7	0.29	10.4	0.36	15.35	0.39	5.7	0.44	10.65	0.47	4.95	0.5
9BP4E3QL64A769K	33	165	51.3	18.84	16.1429	51.3	26.8571	58.45		39.8571	65.5	3620	0	0	0	0	0	0	0	0	0	0	7.15	0.27	14.2	0.36	7.15	0.67	14.2	0.6	7.05	0.54
V074O93K1FO19G2	36	171	72	24.62	16	75	26.5714	79		39	83.5	2850	0	0	0	0	0	0	0	0	3	0.19	7	0.26	11.5	0.29	4	0.38	8.5	0.37	4.5	0.36
EVBRWCBDJIFOMTX	37	159	63	24.92	16.7143	66.2	26	69.8		41	72.4	4190	0	1	1	0	1	0	0	0	3.2	0.19	6.8	0.26	9.4	0.23	3.6	0.39	6.2	0.26	2.6	0.17
XB99YL6R6P0NX4W	33	160	66	25.78	19.4286	67	24.7143	74.5		40.1429	78	3820	0	0	0	0	0	0	0	0	1	0.05	8.5	0.34	12	0.3	7.5	1.42	11	0.53	3.5	0.23
64D2DEHO72Y5KFU	44	155	50	20.81			28.5714	61.5		33.4286	65.1	2160	0	1	0	0	0	0	1	1			11.5	0.4	15.1	0.45					3.6	0.74
B9B4V93IB99JGGI	32	155	42	17.48	18.1429	46	26.5714	50		38	52.5	3150	0	0	0	0	0	0	0	0	4	0.22	8	0.3	10.5	0.28	4	0.47	6.5	0.33	2.5	0.22
3UH7QB59Y1UIX50	37	164	58	21.56			26.5714	68.5		39.8571	75	3410	0	1	0	0	0	0	0	0			10.5	0.4	17	0.43					6.5	0.49
WZ0G20HGV8LQYM5	30	164	50	18.59	16.2857	51.5	26.4286	55.2		38.4286	61	3350	0	0	0	0	0	0	0	0	1.5	0.09	5.2	0.2	11	0.29	3.7	0.36	9.5	0.43	5.8	0.48
IST2YIDQ2NOJWDB	32	163	53	19.95	16.7143	48	27.4286	53.5		39.2857	59.5	3520	0	0	0	0	0	0	0	0	-5	-0.3	0.5	0.02	6.5	0.17	5.5	0.51	11.5	0.51	6	0.51
ZMHC6RLZQ4O4N60	31	162	56	21.34			24.1429	61		39.7143	73.5	3480	0	0	0	0	0	0	0	0			5	0.21	17.5	0.44					12.5	0.8
KVT6DHJY4JO4F82	39	170	53	18.34	17.1429	55	27.2857	61		38.5714	65	3120	0	0	0	0	0	0	0	0	2	0.12	8	0.29	12	0.31	6	0.59	10	0.47	4	0.35
SHM62UF5BEU96RB	32	153	43	18.37	16.8571	48.7	26.7143	54.2		41.4286	57.1	3190	0	1	0	0	0	0	0	0	5.7	0.34	11.2	0.42	14.1	0.34	5.5	0.56	8.4	0.34	2.9	0.2
Y72IHGCNXCQPRGN	37	160	46.5	18.16			26.7143	53.2		41	57	3250	0	0	0	0	0	0	0	0			6.7	0.25	10.5	0.26					3.8	0.27
V5RR2F4OXKFUAWR	38	167	66	23.67	17	69.8	27	73		40	82	3600	0	0	0	0	0	0	0	0	3.8	0.22	7	0.26	16	0.4	3.2	0.32	12.2	0.53	9	0.69
6OHTCI3UC7KSC52	36	164	57.5	21.38						40.4286	62.5	2860	0	0	0	1	0	0	0	0					5	0.12
W7DANRMEXK1XB1G	37	166	47	17.06	16.2857	51.75	24.5714	55		40.5714	59.8	3000	0	0	0	0	0	0	0	0	4.75	0.29	8	0.33	12.8	0.32	3.25	0.39	8.05	0.33	4.8	0.3
ZN1ZJUELFNIEGCY	34	160	59	23.05	16.1429	59.5	26.1429	64		40	69	3800	0	0	0	0	0	0	0	0	0.5	0.03	5	0.19	10	0.25	4.5	0.45	9.5	0.4	5	0.36
DRUTDPVAUAHVQDQ	32	154	59.2	24.96	15.7143	50.5	26	55.5		38.8571	62	3040	0	1	0	0	0	0	0	0	-8.7	-0.55	-3.7	-0.14	2.8	0.07	5	0.49	11.5	0.5	6.5	0.51
QXKP8J9MBVFLBT6	34	156	45	18.49	16.4286	44	26.7143	49.4		38.2857	52	3310	0	0	0	0	0	0	0	0	-1	-0.06	4.4	0.16	7	0.18	5.4	0.53	8	0.37	2.6	0.22
JLD204S87L7MOBY	33	163	58	21.83	17.2857	64	26.4286	69		39.4286	77.5	3910	0	0	0	0	0	0	0	0	6	0.35	11	0.42	19.5	0.49	5	0.55	13.5	0.61	8.5	0.65
PP0GH1EHUBMC1NQ	35	162	44	16.77	16	44	26.4286	49.5		38.4286	56.5	3050	0	0	0	0	0	0	0	0	0	0	5.5	0.21	12.5	0.33	5.5	0.53	12.5	0.56	7	0.58
72ZUU25P4HN6IMJ	34	162	53	20.2	16.7143	55	25.8571	59		38.4286	63.5	3600	0	0	0	0	0	0	0	0	2	0.12	6	0.23	10.5	0.27	4	0.44	8.5	0.39	4.5	0.36
E45H9YAYAG16NA5	37	164	52	19.33	15.1429	55.4	26.8571	58		39.2857	64	3450	0	0	0	0	0	0	0	0	3.4	0.22	6	0.22	12	0.31	2.6	0.22	8.6	0.36	6	0.48
WD33C9GQV4LRUBW	27	168	79.4	28.13						41.1429	84.5	4220	0	1	1	0	1	0	0	0					5.1	0.12
HXQLG20QKX57OPD	35	150	55	24.44	16.1429	54	25.8571	56.6		38.7143	62.1	3480	0	0	0	0	0	0	0	0	-1	-0.06	1.6	0.06	7.1	0.18	2.6	0.27	8.1	0.36	5.5	0.43
N7CA61EXX0FQ018	36	158	50	20.03	16.1429	53	26.2857	59		40	66	4040	0	0	1	0	0	0	0	0	3	0.19	9	0.34	16	0.4	6	0.59	13	0.54	7	0.51
FGZ31UFOZ2CX05W	37	155	50	20.81	16.5714	52.3				40	60.8	2980	0	0	0	0	0	0	0	0	2.3	0.14			10.8	0.27			8.5	0.36
NMS7JNRRZT0BE2P	34	162	48	18.29	16.2857	48	26.2857	52		36.8571	56	2680	0	0	0	0	0	0	1	0	0	0	4	0.15	8	0.22	4	0.4	8	0.39	4	0.38
4NQSOM5VUBG3N36	31	164	66	24.54	16	67	24			40	77	3080	0	0	0	0	0	0	0	0	1	0.06			11	0.28			10	0.42
R5F5XDZ2KC2C23H	35	165	47	17.26	17.5714	50	26.1429	55		40.1429	62	3350	0	0	0	0	0	0	0	0	3	0.17	8	0.31	15	0.37	5	0.58	12	0.53	7	0.5
KL9PN4GM3YMW79T	33	157	46	18.66	16.2857	48.8	27.2857			39.7143	61.1	2840	0	0	0	0	0	0	0	0	2.8	0.17			15.1	0.38			12.3	0.53
FPQNNMRHT7RK0BE	37	161	49	18.9						38.7143	62.6	3510	0	0	0	0	0	0	0	0					13.6	0.35
FXE1WUIGNIPFD65	36	160	54	21.09	16.4286	54	28	58.8		39.5714	62.8	3320	0	0	0	0	0	0	0	0	0	0	4.8	0.17	8.8	0.22	4.8	0.41	8.8	0.38	4	0.35
8UWNFRGTEVD02JS	30	172	69	23.32	15	71	26.8571	79		35.5714	82	1840	0	1	0	1	0	1	1	0	2	0.13	10	0.37	13	0.37	8	0.67	11	0.53	3	0.34
TU4CEX0H3H0NMVQ	35	166	52	18.87	16	54.2	26	61.2		40	67.6	3420	0	0	0	0	0	0	0	0	2.2	0.14	9.2	0.35	15.6	0.39	7	0.7	13.4	0.56	6.4	0.46
VP5FBLY5R9VYED3	33	163	49	18.44	15.5714	53	25.5714	57		39.8571	63	2970	0	0	0	0	0	0	0	0	4	0.26	8	0.31	14	0.35	4	0.4	10	0.41	6	0.42
LC3CU3OVN0LN7OY	33	153	61	26.06	16	64	27.8571	68.1		41	72	3620	0	0	0	0	0	0	0	0	3	0.19	7.1	0.25	11	0.27	4.1	0.35	8	0.32	3.9	0.3
EXFE2HGPA7GTPHY	35	159	67	26.5	16.8571	66	25.8571	59.7		39.8571	73.3	3390	0	0	0	0	0	0	0	0	-1	-0.06	-7.3	-0.28	6.3	0.16	-6.3	-0.7	7.3	0.32	13.6	0.97
O6OKCDAITNYCFM0	33	161	65.8	25.38	16.8571	65.8	25.8571	62		39	65.15	3120	0	1	0	0	0	0	0	0	0	0	-3.8	-0.15	-0.65	-0.02	-3.8	-0.42	-0.65	-0.03	3.15	0.24
42MU8R95JJS1K5X	38	161	53	20.45	16.5714	56	24.5714	58		40.4286	63	3160	0	0	0	0	0	0	0	0	3	0.18	5	0.2	10	0.25	2	0.25	7	0.29	5	0.32
74HSYE70CZOUMWT	32	159.6	48.4	19	15.5714	51.4	24.7143	55.95		38.2857	62.25	3290	0	0	0	0	0	0	0	0	3	0.19	7.55	0.31	13.85	0.36	4.55	0.5	10.85	0.48	6.3	0.46
S1PT0PF2L0R8T9T	35	172	57	19.27	16.8571	61	25.7143	66		40.5714	70	3370	0	0	0	0	0	0	0	0	4	0.24	9	0.35	13	0.32	5	0.56	9	0.38	4	0.27
9PHDS0WQQLGNYIS	35	163.5	53	19.83	16.4286	54.2				38.1429	64.1	3810	0	0	0	0	0	0	0	0	1.2	0.07			11.1	0.29			9.9	0.46
H2GXEUNN33YVCX7	30	163	86	32.37	16.4286	86.5	27.2857	89		39.1429	92.5	2670	0	0	0	1	0	0	0	0	0.5	0.03	3	0.11	6.5	0.17	2.5	0.23	6	0.26	3.5	0.3
GOAPP9KPQB5K5ZK	36	174	65	21.47	15.2857	60	26.8571	68		38.2857	73.9	3380	0	0	0	0	0	0	0	0	-5	-0.33	3	0.11	8.9	0.23	8	0.69	13.9	0.6	5.9	0.52
K6J8O7MSFIA31C0	31	162	50	19.05	17.7143	52.6	26.2857	58.65		40	65.55	2250	0	0	0	1	0	0	0	0	2.6	0.15	8.65	0.33	15.55	0.39	6.05	0.71	12.95	0.58	6.9	0.5
50ZW7SD2VLR7QTO	40	160	52	20.31						38.8571	71.5	4170	0	0	1	0	1	0	0	0					19.5	0.5
IHNZTR37RZL7ZXF	35	163	56	21.08	15.5714	59	24.5714	63.4		37.7143	71	3420	0	1	0	0	0	0	0	0	3	0.19	7.4	0.3	15	0.4	4.4	0.49	12	0.54	7.6	0.58
BV1K0C20YVSKBTV	34	159	55	21.76	20.4286	56.8				39.8571	64.7	3070	0	0	0	0	0	0	0	0	1.8	0.09			9.7	0.24			7.9	0.41
8OZPWX3ZUROJDZY	36	158	54	21.63	15.5714	55	24	58.5		36.7143	65	2710	0	0	0	0	0	0	1	0	1	0.06	4.5	0.19	11	0.3	3.5	0.42	10	0.47	6.5	0.51
4WNAEP8KPGBZ669	32	163	56	21.08	16.4286	60	26.4286	63		39.7143	70.6	3170	0	0	0	0	0	0	0	0	4	0.24	7	0.26	14.6	0.37	3	0.3	10.6	0.46	7.6	0.57
3D2VQABH80WXU1S	36	162	49	18.67	16	51	24.4286	57.36		38.7143	64.2	3030	0	1	0	0	0	0	0	0	2	0.13	8.36	0.34	15.2	0.39	6.36	0.75	13.2	0.58	6.84	0.48
FZSUABKZSBMRMI8	33	160	59	23.05	16	60	26.4286	63.5		38	67.3	3240	0	1	0	0	0	0	0	0	1	0.06	4.5	0.17	8.3	0.22	3.5	0.34	7.3	0.33	3.8	0.33
KV8I3PWY7H8E3S6	45	155	46	19.15			26.1429	54		39.1429	58.5	3220	0	0	0	0	0	0	0	0			8	0.31	12.5	0.32					4.5	0.35
AI5N6MWSRZQ4Q7W	34	160	50	19.53	16.1429	50.4	29	55.75		39.2857	52	3870	0	0	0	0	0	0	0	0	0.4	0.02	5.75	0.2	2	0.05	5.35	0.42	1.6	0.07	-3.75	-0.36
5DLCL58DOHQMIIX	36	172	57	19.27	15.7143	58.5	27.5714	64		38.8571	69.8	3610	0	0	0	0	0	0	0	0	1.5	0.1	7	0.25	12.8	0.33	5.5	0.46	11.3	0.49	5.8	0.51
2YFGIZJ7ZNE0FLU	36	160	50	19.53						38	63.2	3580	0	0	0	0	0	0	0	0					13.2	0.35
503IUDPO32VJJAE	36	159	55	21.76	17	57.5	26.5714	51		39.4286	65.8	2900	0	0	0	0	0	0	0	0	2.5	0.15	-4	-0.15	10.8	0.27	-6.5	-0.68	8.3	0.37	14.8	1.15
9L1TWG5UPLVM72L	26	164	52	19.33	15.7143	52	26	55.65		35.7143	58.7	2600	0	1	0	0	0	0	1	0	0	0	3.65	0.14	6.7	0.19	3.65	0.35	6.7	0.34	3.05	0.31
L55EWYD4X32244T	32	158	59	23.63	16.4286	57	24.5714	60		38.4286	64	3010	0	0	0	0	0	0	0	0	-2	-0.12	1	0.04	5	0.13	3	0.37	7	0.32	4	0.29
RKT9VLSF8T4QA6T	32	167	65	23.31	16.8571	65.9	26.7143	68.3		39.7143	71.9	3590	0	0	0	0	0	0	0	0	0.9	0.05	3.3	0.12	6.9	0.17	2.4	0.24	6	0.26	3.6	0.28
MZF6D3GC95WP4OA	37	163	77	28.98	16.8571	76				38.1429	83	3300	0	0	0	0	0	0	0	0	-1	-0.06			6	0.16			7	0.33
WGSF5Y4COPGQYHZ	36	162	53	20.2	16.7143	55	25			38.7143	70	3520	0	0	0	0	0	0	0	0	2	0.12			17	0.44			15	0.68
WVUEU96IQNHIB2Q	37	165	70	25.71	17.2857	71.3	23.4286	74.4		40.7143	77.9	2960	0	0	0	0	0	0	0	0	1.3	0.08	4.4	0.19	7.9	0.19	3.1	0.5	6.6	0.28	3.5	0.2
PM5N5PPDPMOKNU7	33	161.5	47	18.02	15.2857	49	24.1429	52.6		37.8571	57.25	2860	0	0	0	0	0	0	0	0	2	0.13	5.6	0.23	10.25	0.27	3.6	0.41	8.25	0.37	4.65	0.34
RNM51Q03V2DQYME	38	161	58	22.38	17.8571	60	26.8571	65		40.8571	74	3440	0	0	0	0	0	0	0	0	2	0.11	7	0.26	16	0.39	5	0.56	14	0.61	9	0.64
AVBX3PKYKN8WEE8	37	158	45	18.03	17.2857	47.8				39.8571	59.4	3430	0	0	0	0	0	0	0	0	2.8	0.16			14.4	0.36			11.6	0.51
680ZVVN96QZ0XAV	31	163	70	26.35	15.5714	70.8				40.4286	78.5	3080	0	0	0	0	0	0	0	0	0.8	0.05			8.5	0.21			7.7	0.31
8DRXJR3RSCB1GJP	34	160	47.3	18.48	17.1429	47.3				39	57.4	2880	0	0	0	0	0	0	0	0	0	0			10.1	0.26			10.1	0.46
BGJD4GXA9WOHI4Y	33	162	68	25.91	16.2857	73	27			40.7143	87.1	4230	0	0	1	0	1	0	0	0	5	0.31			19.1	0.47			14.1	0.58
O276Q8QU3XGAZAE	35	169	73.5	25.73						40	78	3490	0	0	0	0	0	0	0	0					4.5	0.11
I5AW0PROTSVUBE4	36	170	57	19.72	15.2857	57	26.5714	66.15		39.7143	74	3470	0	0	0	0	0	0	0	0	0	0	9.15	0.34	17	0.43	9.15	0.81	17	0.7	7.85	0.6
ENC9FXE5BTPITDZ	42	160	65	25.39			26.2857	72		38.4286	78	3800	0	1	0	0	0	0	0	0			7	0.27	13	0.34					6	0.49
A41W1RXYJT0ZQF7	39	162	46	17.53	16.1429	47	28.4286	52		39.1429	55	2900	0	0	0	0	0	0	0	0	1	0.06	6	0.21	9	0.23	5	0.41	8	0.35	3	0.28
OZ6UDHG8NOPXRKD	34	159	55	21.76	16.2857	56.5	27.1429	62.5		37.7143	67	3620	0	0	0	0	0	0	0	0	1.5	0.09	7.5	0.28	12	0.32	6	0.55	10.5	0.49	4.5	0.43
GRZOVQ2EC29NJ90	32	160	75	29.3	16.2857	76.7	26.4286	79.1		38.8571	80.8	3820	0	0	0	0	0	0	0	0	1.7	0.1	4.1	0.16	5.8	0.15	2.4	0.24	4.1	0.18	1.7	0.14
D90AK0N2CZJVN7P	34	166	50	18.14	16.5714	54	26.4286	68		38.5714	65	3480	0	0	0	0	0	0	0	0	4	0.24	18	0.68	15	0.39	14	1.42	11	0.5	-3	-0.25
FMHZ8VPSJO4T3TO	33	163	48	18.07	16.1429	50	26.1429	53		40.8571	58	3620	0	0	0	0	0	0	0	0	2	0.12	5	0.19	10	0.24	3	0.3	8	0.32	5	0.34
4M77QG8ZHCN37YQ	33	161	64	24.69						38.7143	75.1	3070	0	1	0	0	0	0	0	0					11.1	0.29
PQ7WIW1QBVHWQKC	33	153	68.5	29.26	15.1429		26.8571	70.8		39.1429	73	3480	0	1	0	0	0	0	0	0			2.3	0.09	4.5	0.11					2.2	0.18
H9F2H3Z7LNRRCH6	32	164	53.8	20	16.4286	55.2	27.4286	65.7		38.5714	72	3420	0	1	0	0	0	0	0	0	1.4	0.09	11.9	0.43	18.2	0.47	10.5	0.95	16.8	0.76	6.3	0.57
YSXIDTUR9PZN2TF	33	158	62	24.84	16.5714	56.5	26.5714	69.4		37.7143	73.5	2850	0	0	0	0	0	0	0	0	-5.5	-0.33	7.4	0.28	11.5	0.3	12.9	1.29	17	0.8	4.1	0.37
IDV57WIQESKDNBT	35	152	50	21.64			26.7143	57.35		37	63.6	3040	0	0	0	0	0	0	0	0			7.35	0.28	13.6	0.37					6.25	0.61
MCDINIQFHLJTR5K	33	164	48.1	17.88	16.4286	48.3	27.4286	53.9		38.1429	61.5	2960	0	1	0	0	0	0	0	0	0.2	0.01	5.8	0.21	13.4	0.35	5.6	0.51	13.2	0.61	7.6	0.71
V57A1O5BF272QZR	36	167	50	17.93	16.7143	53				38.8571	66.5	2810	0	0	0	0	0	0	0	0	3	0.18			16.5	0.42			13.5	0.61
12LFFHBB9K9FDS8	36	160	60	23.44	15.5714	64	25.8571	58		40	76	3720	0	0	0	0	0	0	0	0	4	0.26	-2	-0.08	16	0.4	-6	-0.58	12	0.49	18	1.27
UYDSD2P8ZKR0MDF	35	162	64	24.39						39.1429	72.4	2970	0	1	0	0	0	0	0	0					8.4	0.21
4IBKC4MVWV193UT	37	161	55	21.22	15.7143	58	25.8571	65.37		39.5714	70.6	3100	0	0	0	0	0	0	0	0	3	0.19	10.37	0.4	15.6	0.39	7.37	0.73	12.6	0.53	5.23	0.38
EYQIO1XFHBNBD8B	36	155	47	19.56			26.2857	52.7		38.8571	54.4	2740	0	0	0	0	0	0	0	0			5.7	0.22	7.4	0.19					1.7	0.14
4IY7I4VM67GWI3U	35	155	52.5	21.85	16.7143	54	26.4286	58.9		39.7143	62	3660	0	1	0	0	0	0	0	0	1.5	0.09	6.4	0.24	9.5	0.24	4.9	0.5	8	0.35	3.1	0.23
MESGPSGJQJ6NB2K	37	167	67	24.02	18	70	25	76		38.7143	82	3570	0	0	0	0	0	0	0	0	3	0.17	9	0.36	15	0.39	6	0.86	12	0.58	6	0.44
T5SJG00ZG385FJ4	36	161	46	17.75	18.4286	47	26.4286	49.6		39.7143	53.8	3060	0	0	0	0	0	0	0	0	1	0.05	3.6	0.14	7.8	0.2	2.6	0.33	6.8	0.32	4.2	0.32
E6ITRQAH1TVHSMQ	40	159	47.3	18.71			26.7143	52		38.2857	56.6	3340	0	0	0	0	0	0	0	0			4.7	0.18	9.3	0.24					4.6	0.4
5Z4HLH3YVAMEU6D	32	166	53	19.23			26.1429	57		38.8571	60.5	3020	0	0	0	0	0	0	0	0			4	0.15	7.5	0.19					3.5	0.28
7EWHAMBNDK7R60X	29	163	54.5	20.51	15.5714	55.9	26.7143	60		39.7143	67.5	4040	0	0	1	0	1	0	0	0	1.4	0.09	5.5	0.21	13	0.33	4.1	0.37	11.6	0.48	7.5	0.58
9MOMSPLCY57HEMZ	35	167	57	20.44	17.7143	62.5	29	68		40.4286	74	3550	0	0	0	0	0	0	0	0	5.5	0.31	11	0.38	17	0.42	5.5	0.49	11.5	0.51	6	0.52
14NA1CGBBKSJ76N	40	160	47	18.36	15.5714	48	24.2857	51.3		38.4286	56.1	3290	0	0	0	0	0	0	0	0	1	0.06	4.3	0.18	9.1	0.24	3.3	0.38	8.1	0.35	4.8	0.34
F6B8SWBWFYVXZA7	38	162	52	19.81						38.5714	62.5	3800	0	0	0	0	0	0	0	0					10.5	0.27
BXVMAPYGZ43YHGJ	35	160	51.3	20.04	16.2857	58	25.8571	58		39.2857	90	2830	0	0	0	0	0	0	0	0	6.7	0.41	6.7	0.26	38.7	0.99	0	0	32	1.39	32	2.38
53UC3OV4WRMBZL1	35	159	51	20.17	15.5714	53.5	26	57		38.8571	60.5	3470	0	0	0	0	0	0	0	0	2.5	0.16	6	0.23	9.5	0.24	3.5	0.34	7	0.3	3.5	0.27
KCOVKVMWTTIL64F	30	164	53	19.71	16	55	27.5714	67		39.5714	71	3560	0	0	0	0	0	0	0	0	2	0.13	14	0.51	18	0.45	12	1.04	16	0.68	4	0.33
FEMRNASJ4BZ4B0X	33	161	63.7	24.57						38.7143	68.5	3240	0	0	0	0	0	0	0	0					4.8	0.12
CRHHX05MAF69IWH	34	154	54	22.77	16.5714	58.9	28.5714	66.25		31.5714	68	1700	0	0	0	0	0	0	1	1	4.9	0.3	12.25	0.43	14	0.44	7.35	0.61	9.1	0.61	1.75	0.58
LQ6P71LGAM84HF2	35	153	55.5	23.71	16.2857	55.5	27.8571	58.5		38	62.9	2890	0	0	0	0	0	0	0	0	0	0	3	0.11	7.4	0.19	3	0.26	7.4	0.34	4.4	0.43
XUYUTJMSUGGJWZ9	29	158	48	19.23	16.2857	52	24.8571	55.8		38.2857	64	3130	0	0	0	0	0	0	0	0	4	0.25	7.8	0.31	16	0.42	3.8	0.44	12	0.55	8.2	0.61
CQG3TNHC87JK66O	33	160	74	28.91	15.8571	66.9				40.1429	78.5	3580	0	0	0	0	0	0	0	0	-7.1	-0.45			4.5	0.11			11.6	0.48
B7VFMA89666WGMR	37	163	63	23.71	17	59	26.8571	62		37.2857	67	2740	0	0	0	0	0	0	0	0	-4	-0.24	-1	-0.04	4	0.11	3	0.3	8	0.39	5	0.48
Z3G6J3NYSITMXT0	33	160.7	49.4	19.13	16.2857	50	26.4286	54		40.2857	51.2	3120	0	0	0	0	0	0	0	0	0.6	0.04	4.6	0.17	1.8	0.04	4	0.39	1.2	0.05	-2.8	-0.2
67GZ6CG230PU7IA	34	161	66	25.46	17.2857	67	26.2857	69		35.1429	72	2450	0	0	0	0	0	0	1	0	1	0.06	3	0.11	6	0.17	2	0.22	5	0.28	3	0.34
4B8K2U4RF8CICI5	32	168	55	19.49	15	57				40.4286	67	3440	0	0	0	0	0	0	0	0	2	0.13			12	0.3			10	0.39
2KS423LEMGGHHWD	37	158	55	22.03	16.2857	59	26.8571	63		38.5714	68.5	3410	0	1	0	0	0	1	0	0	4	0.25	8	0.3	13.5	0.35	4	0.38	9.5	0.43	5.5	0.47
DOHGI8D0149NN6V	36	164	56	20.82	15.8571	51.2	25.7143	57		40.2857	63	3530	0	0	0	0	0	0	0	0	-4.8	-0.3	1	0.04	7	0.17	5.8	0.59	11.8	0.48	6	0.41
UBGLD5MO8P1G9KF	42	154	53	22.35	16.4286	58	25.7143	65.2		40	72.5	3480	0	1	0	0	0	0	0	0	5	0.3	12.2	0.47	19.5	0.49	7.2	0.78	14.5	0.62	7.3	0.51
3PXJW5G4X6GFLIN	35	164	59.1	21.97	15.8571	54	28.7143	63		39.2857	67	3240	0	0	0	0	0	0	0	0	-5.1	-0.32	3.9	0.14	7.9	0.2	9	0.7	13	0.55	4	0.38
FH0QVHZIWJ532G2	38	160	52	20.31	15.2857	53	26.2857	57.9		39	63.5	3410	0	0	0	0	0	0	0	0	1	0.07	5.9	0.22	11.5	0.29	4.9	0.45	10.5	0.44	5.6	0.44
XLDQP53F69A7PSO	33	167	59	21.16	15.5714	63	26.1429	69		38.2857	76.05	3320	0	0	0	0	0	0	0	0	4	0.26	10	0.38	17.05	0.45	6	0.57	13.05	0.57	7.05	0.58
87692GAJM0UL7NF	36	165	53	19.47	16	53.4	26.8571	57.5		41	61.5	3410	0	0	0	0	0	0	0	0	0.4	0.02	4.5	0.17	8.5	0.21	4.1	0.38	8.1	0.32	4	0.28
74Z5T3SY5WGUBS2	34	164	53	19.71	16.8571	56.8	27.2857	60.8		37.7143	66.7	3770	0	0	0	0	1	0	0	0	3.8	0.23	7.8	0.29	13.7	0.36	4	0.38	9.9	0.47	5.9	0.57
LJ8RFR5ELGWB66Z	35	165	69	25.34	16.7143	68	28	73.2		38	76	3560	0	0	0	0	0	0	0	0	-1	-0.06	4.2	0.15	7	0.18	5.2	0.46	8	0.38	2.8	0.28
E3FVTKONDH2JH68	39	155	54	22.48	16.2857	59.1	27.4286	64.9		38.2857	69.5	2500	0	1	0	1	0	0	0	0	5.1	0.31	10.9	0.4	15.5	0.4	5.8	0.52	10.4	0.47	4.6	0.42
ON0YJGVEC4QYIY3	36	165	68	24.98	18.5714	70	26.7143	73.5		38.1429	78.4	2930	0	0	0	0	0	0	0	0	2	0.11	5.5	0.21	10.4	0.27	3.5	0.43	8.4	0.43	4.9	0.43
QIAPMZ7G3F500AI	34	158	49	19.63	16.7143	49	25.8571	51.85		38.1429	59.9	2230	0	0	0	1	0	0	0	0	0	0	2.85	0.11	10.9	0.29	2.85	0.31	10.9	0.51	8.05	0.66
IOM9RIOQA3G1G2A	35	160	56	21.88	16.1429	59.7	26.5714	64.6		38.5714	70.2	3230	0	0	0	0	0	0	0	0	3.7	0.23	8.6	0.32	14.2	0.37	4.9	0.47	10.5	0.47	5.6	0.47
KPHAY85WSST4ANF	30	167	53	19	16.1429	55	26.7143	58.4		38.7143	62.6	2920	0	0	0	0	0	0	0	0	2	0.12	5.4	0.2	9.6	0.25	3.4	0.32	7.6	0.34	4.2	0.35
GL4YEA9UWZPZ4ZU	36	158	56	22.43			26.1429	64.1		39.7143	65.8	3420	0	0	0	0	0	0	0	0			8.1	0.31	9.8	0.25					1.7	0.13
GYRLCBWTO49IH0J	39	169	62	21.71	16.7143	65.9	27	72.3		37.8571	77	3790	0	0	0	0	1	0	0	0	3.9	0.23	10.3	0.38	15	0.4	6.4	0.62	11.1	0.52	4.7	0.43
1K357XULP5MQA79	38	155	49	20.4	16	51	26	51.8		38.5714	60.6	3110	0	0	0	0	0	0	0	0	2	0.13	2.8	0.11	11.6	0.3	0.8	0.08	9.6	0.43	8.8	0.7
L8B57JKHZXC2S50	37	165	53	19.47	16.8571	57.8	26.8571	63		39.8571	71	3630	0	0	0	0	0	0	0	0	4.8	0.28	10	0.37	18	0.45	5.2	0.52	13.2	0.57	8	0.62
4JD8RSR20SQAZZ2	25	162	51.5	19.62	16.4286	52	28.4286	59.6		39		3060	0	0	0	0	0	0	0	0	0.5	0.03	8.1	0.28			7.6	0.63
8YJ6HYSCKZBY04W	32	160	64.5	25.2	16.5714	65.5	25.8571	69		39	74.5	3730	0	0	0	0	0	0	0	0	1	0.06	4.5	0.17	10	0.26	3.5	0.38	9	0.4	5.5	0.42
PF1OJTL7OCVEZDH	32	166	50	18.14	16	53.2	25	57.5		38.8571	63.5	3240	0	0	0	0	0	0	0	0	3.2	0.2	7.5	0.3	13.5	0.35	4.3	0.48	10.3	0.45	6	0.43
K1RNFVRRCVILZ1O	37	157	53	21.5	15.8571	55	26.8571	59		39.4286	64	3040	0	0	0	0	0	0	0	0	2	0.13	6	0.22	11	0.28	4	0.36	9	0.38	5	0.4
INRU91KYSL6VJM2	39	163	88	33.12						39	97	4000	0	0	1	0	1	0	0	0					9	0.23
HCWN4EAKVYZAR3D	34	158	69	27.64	15.4286	69	25	73.7		39.1429	78.7	4140	0	0	1	0	1	0	0	1	0	0	4.7	0.19	9.7	0.25	4.7	0.49	9.7	0.41	5	0.35
8Y5DLY8Y8S160P8	41	158	45	18.03	15.8571	49	25.8571	54.5		39.7143	60.65	3560	0	1	0	0	0	0	0	0	4	0.25	9.5	0.37	15.65	0.39	5.5	0.55	11.65	0.49	6.15	0.44
Y3LRCE0HT3JUP06	38	168	65	23.03	17	68	26	69.5		38.7143	74	3380	0	0	0	0	0	0	0	0	3	0.18	4.5	0.17	9	0.23	1.5	0.17	6	0.28	4.5	0.35
GB2QGVS5G0Z24TG	32	162	45	17.15	16.1429	45.5	26.1429	51.6		39.1429	58.9	3420	0	0	0	0	0	0	0	0	0.5	0.03	6.6	0.25	13.9	0.36	6.1	0.61	13.4	0.58	7.3	0.56
9RHOX7ZIHDW5ZUF	33	163	50	18.82	16.4286	53.2	25			37.1429	62	2700	0	0	0	0	0	0	0	0	3.2	0.19			12	0.32			8.8	0.42
H7FIDQ0HTH67AVZ	30	167	63.5	22.77	15.8571	65.5	27.8571	73		37.7143	79	3660	0	0	0	0	0	0	0	0	2	0.13	9.5	0.34	15.5	0.41	7.5	0.63	13.5	0.62	6	0.61
TSDYEX3IQPW0CRA	30	164	52	19.33	16	55.8	27.7143	65		38.5714	71.3	3600	0	0	0	0	0	0	0	1	3.8	0.24	13	0.47	19.3	0.5	9.2	0.79	15.5	0.69	6.3	0.58
24LLZ5TK38EQU97	33	163	59.8	22.51	16	63	26	68		38.8571	75.5	3240	0	0	0	0	0	0	0	0	3.2	0.2	8.2	0.32	15.7	0.4	5	0.5	12.5	0.55	7.5	0.58
ORNP8IFO9ZFSLAI	36	161	61	23.53			27.2857	69		38.1429	74.5	3550	0	1	0	0	0	0	0	0			8	0.29	13.5	0.35					5.5	0.51
LBH8HLYZI173EIC	29	170	54.5	18.86			26.8571	60.5		41	67.4	3600	0	0	0	0	0	0	0	0			6	0.22	12.9	0.31					6.9	0.49
8SQUC94UVMIEBK6	34	153	53	22.64	15.2857	57.5	26.8571	64		37	70.65	2690	0	0	0	0	0	0	0	0	4.5	0.29	11	0.41	17.65	0.48	6.5	0.56	13.15	0.61	6.65	0.66
HAIFAZVZWZ05O09	37	156	53	21.78			26.1429	63.05		38.4286	69.8	3070	0	0	0	0	0	0	0	0			10.05	0.38	16.8	0.44					6.75	0.55
EYW8MGW8PC4G2G3	33	160	49	19.14	15.5714	53	27.5714	59.7		39.5714	66	2760	0	0	0	1	0	0	0	0	4	0.26	10.7	0.39	17	0.43	6.7	0.56	13	0.54	6.3	0.53
6YXDVYCG4MB4W04	34	158	52	20.83			25.8571	54		39.2857	59.5	3460	0	0	0	0	0	0	0	0			2	0.08	7.5	0.19					5.5	0.41
LJ07M07BO1GMY2A	36	160	48	18.75			26			38.7143	61.2	2730	0	0	0	0	0	0	0	0					13.2	0.34
5J279AQ7GFTTUI4	34	170	63	21.8	16.1429	65	26.1429	71		40	74	3090	0	0	0	0	0	0	0	0	2	0.12	8	0.31	11	0.28	6	0.6	9	0.38	3	0.22
28PQIEGUEUT14YF	37	153	69	29.48	15	63				31	69	1280	0	1	0	0	0	0	1	1	-6	-0.4			0	0			6	0.38
3LDBNAJA8UGQSVL	29	164	53	19.71						37.5714	70.8	3330	0	0	0	0	0	0	0	0					17.8	0.47
RXJDDGK11U06N78	35	163	59	22.21	16.8571	64	26.4286	69.7		39.1429	73.7	3600	0	0	0	0	0	0	0	0	5	0.3	10.7	0.4	14.7	0.38	5.7	0.6	9.7	0.44	4	0.31
929ATMI7HLS3IRO	34	156	59	24.24	17	63.4				37.5714	76	3390	0	0	0	0	0	0	0	0	4.4	0.26			17	0.45			12.6	0.61
EQ3ILRH01UOCJOI	33	153	50	21.36						40.2857	60.3	2860	0	0	0	1	0	0	0	0					10.3	0.26
759FRO63O4CFSAT	38	168	62	21.97	16.2857	60.2				39.4286	76.8	3090	0	0	0	0	0	0	0	0	-1.8	-0.11			14.8	0.38			16.6	0.72
NWEEA9MSVU45VYY	37	165	59	21.67	16.7143	61	26	67.3		39.5714	70.8	3620	0	0	0	0	0	0	0	0	2	0.12	8.3	0.32	11.8	0.3	6.3	0.68	9.8	0.43	3.5	0.26
12CBQ6US1WCTO10	35	158	56	22.43	16.2857	53	27.2857	58		37.5714	63	2910	0	0	0	0	0	0	0	0	-3	-0.18	2	0.07	7	0.19	5	0.45	10	0.47	5	0.49
3UB7D86JRT4G12X	39	159	47.5	18.79	16.4286	49.9	26.4286	52.75		39.2857	58.35	2790	0	0	0	0	0	0	0	0	2.4	0.15	5.25	0.2	10.85	0.28	2.85	0.29	8.45	0.37	5.6	0.44
7TP43MKB6MB4JHH	34	167	62	22.23	16.2857	64	25	69		40.1429	77.45	4150	0	1	1	0	1	0	0	0	2	0.12	7	0.28	15.45	0.38	5	0.57	13.45	0.56	8.45	0.56
4INVTRYHJBRIBCK	30	160	46	17.97	16.8571	49.3	26.7143	52.5		40.5714	56	2950	0	0	0	0	0	0	0	0	3.3	0.2	6.5	0.24	10	0.25	3.2	0.32	6.7	0.28	3.5	0.25
U0NFWH08UZ3Y257	37	161	55	21.22	17.7143	59.4	26.5714	63.4		40.7143	68.8	2980	0	0	0	0	0	0	0	0	4.4	0.25	8.4	0.32	13.8	0.34	4	0.45	9.4	0.41	5.4	0.38
J7UVD3Z3KN5M3T9	29	160	43	16.8	15.8571	48	27.1429	59		40.5714	64	3830	0	0	0	0	0	0	0	0	5	0.32	16	0.59	21	0.52	11	0.97	16	0.65	5	0.37
PP1RXEJPEL7RW3C	33	163	62	23.34	16.5714	58	26.8571	63		38	65.2	3470	0	0	0	0	0	0	0	0	-4	-0.24	1	0.04	3.2	0.08	5	0.49	7.2	0.34	2.2	0.2
K8CVGNO8OV18LFM	30	167.5	54	19.25	16.2857	58.5	26.2857	64.5		38	69.15	2620	0	1	0	1	0	0	0	0	4.5	0.28	10.5	0.4	15.15	0.4	6	0.6	10.65	0.49	4.65	0.4
HAHGO0I1D2IS30L	35	164	48.9	18.18	16	51.25	25	54.8		39.1429	61	2770	0	0	0	1	0	0	0	0	2.35	0.15	5.9	0.24	12.1	0.31	3.55	0.39	9.75	0.42	6.2	0.44
F669DT9FTF1520E	34	164	60	22.31	16.7143	70				37.5714	61	3390	0	0	0	0	0	0	0	0	10	0.6			1	0.03			-9	-0.43
9POAJA0D21HPCOF	34	165	52.5	19.28	16.4286	53.6	27.2857	57		40.1429	60	3200	0	0	0	0	0	0	0	0	1.1	0.07	4.5	0.16	7.5	0.19	3.4	0.31	6.4	0.27	3	0.23
P4K1DVRK8ESZB3O	35	167	75	26.89						38.1429	82	3160	0	0	0	0	0	0	0	0					7	0.18
QQ8F0JK8CLA1CKM	32	160	53	20.7	16.2857	53.6	26.5714	59.6		39.8571	64	3420	0	0	0	0	0	0	0	0	0.6	0.04	6.6	0.25	11	0.28	6	0.58	10.4	0.44	4.4	0.33
L4M52MF1J2C51RG	34	161	49	18.9	16.1429	53	28.7143			30	63.2	3460	0	0	0	0	1	0	1	0	4	0.25			14.2	0.47			10.2	0.74
GJ3LGI52YDNKSJT	31	162	52	19.81	17	56.8	26.7143	62		39.1429	68	3130	0	1	0	0	0	0	0	0	4.8	0.28	10	0.37	16	0.41	5.2	0.54	11.2	0.51	6	0.48
TS7BBPDT3UI54WC	27	168	46	16.3	16.8571	56.9	26.8571	53.1		41	61.2	3440	0	0	0	0	0	0	0	0	10.9	0.65	7.1	0.26	15.2	0.37	-3.8	-0.38	4.3	0.18	8.1	0.57
CIVS3XWN1ZEDI9Z	33	157	51	20.69	16.5714	52	26.8571	56.4		40.7143	62	3450	0	1	0	0	0	0	0	0	1	0.06	5.4	0.2	11	0.27	4.4	0.43	10	0.41	5.6	0.4
NOLV7BNQSDE4A6W	31	160	55	21.48	17.1429	58.7	27.4286	64.5		37.7143	69.1	3330	0	0	0	0	0	0	0	0	3.7	0.22	9.5	0.35	14.1	0.37	5.8	0.56	10.4	0.51	4.6	0.45
IKSRXBABG3MIG6K	31	163	65	24.46	18.1429	65	26.8571	71		38.2857	75	3170	0	0	0	0	0	0	0	0	0	0	6	0.22	10	0.26	6	0.69	10	0.5	4	0.35
2Q7K60KQ669WIY7	35	170	67	23.18						39.1429	69.7	3250	0	0	0	0	0	0	0	0					2.7	0.07
PUI3AVFRFAJYLE2	32	161	45.3	17.48	15.8571	44.5	26.5714	50.8		40	56.5	3160	0	0	0	0	0	0	0	0	-0.8	-0.05	5.5	0.21	11.2	0.28	6.3	0.59	12	0.5	5.7	0.42
X0KNSEHNW28YID6	39	160	48	18.75	15.5714	47.5	26.5714	50.75		37.5714	54.3	2320	0	1	0	1	0	0	0	0	-0.5	-0.03	2.75	0.1	6.3	0.17	3.25	0.3	6.8	0.31	3.55	0.32
CUAJSPJI3O1AFRY	37	161	61.8	23.84	15	60.5	25.1429	64		40	69	3600	0	0	0	0	0	0	0	0	-1.3	-0.09	2.2	0.09	7.2	0.18	3.5	0.35	8.5	0.34	5	0.34
XDN2DMI6H8FHAAH	33	168	64	22.68	16.8571	70.5				38.2857	78.5	3270	0	0	0	0	0	0	0	0	6.5	0.39			14.5	0.38			8	0.37
3YSEFFD2QPWW44C	31	160	46	17.97	16.4286	50.6	27.1429	52.7		39.4286	57.3	3390	0	0	0	0	0	0	0	0	4.6	0.28	6.7	0.25	11.3	0.29	2.1	0.2	6.7	0.29	4.6	0.37
EPBYWF4A8V7OFYW	31	160	49	19.14	16	52	27.1429	59		39.1429	62.5	2980	0	1	0	0	0	0	0	0	3	0.19	10	0.37	13.5	0.34	7	0.63	10.5	0.45	3.5	0.29
8SBSLBY34V9P4XI	30	155	57	23.73			25.4286	58.5		39.1429	65.5	2920	0	1	0	0	0	0	0	0			1.5	0.06	8.5	0.22					7	0.51
S32EVTS0P0NESLL	36	157	43	17.44	16.5714	47	28.4286	53.6		39.2857	56.85	3840	0	0	0	0	0	0	0	0	4	0.24	10.6	0.37	13.85	0.35	6.6	0.56	9.85	0.43	3.25	0.3
2DPTHTNAKOWXTBE	32	168	90	31.89	17	96	27.1429	102		38.1429	108	4220	0	0	1	0	1	0	0	0	6	0.35	12	0.44	18	0.47	6	0.59	12	0.57	6	0.55
TXUF593E8A6AAF5	32	160	50	19.53	15.8571	52	26			41.1429	64	3580	0	0	0	0	0	0	0	0	2	0.13			14	0.34			12	0.47
E0UJ8VHGB9KI3RT	32	170	63	21.8						38.7143	91.5	4140	0	0	1	0	1	0	0	0					28.5	0.74
6LCW4QJ25RD4KRZ	40	159	50	19.78						38.5714	64.2	3720	0	1	0	0	0	0	0	0					14.2	0.37
JG202V49PYY4AJD	34	159	52	20.57						39.4286	61.05	3150	0	0	0	0	0	0	0	0					9.05	0.23
LNM7DLYIX1LT6GE	41	164	39	14.5						40.2857	74	3840	0	1	0	0	0	0	0	0					35	0.87
LEXNDJ6QCDTMZYX	35	166	62	22.5						39.8571	72	3450	0	0	0	0	0	0	0	0					10	0.25
TF41PKLJ34D51KU	35	167	52	18.65						37.8571	63.5	2980	0	1	0	0	0	0	0	0					11.5	0.3
P108XY96GX2IBW7	23	163	61.6	23.18						37.7143	65.4	2220	0	1	0	1	0	0	0	0					3.8	0.1
ATI7UAU0TNGVQ7C	37	163	55	20.7						39.1429	66.4	3240	0	0	0	0	0	0	0	0					11.4	0.29
B25NX4WYY4WEMBW	40	162	92	35.06						39.4286	107	3950	0	0	0	0	0	0	0	0					15	0.38
BCZ4L752QLXQTGG	30	164	53	19.71						40.7143	68.3	3650	0	0	0	0	0	0	0	0					15.3	0.38
TDMFYZ6B0OK3OW9	39	160	56	21.88						38.5714	67.3	3380	0	0	0	0	0	0	0	0					11.3	0.29
FRYWTKRCWV7PJD1	31	165	52.5	19.28						40.2857	63.1	3340	0	0	0	0	0	0	0	0					10.6	0.26
ZMIPQQIFJZ8B13M	32	165	51.8	19.03						40.7143	70	3440	0	0	0	0	0	0	0	0					18.2	0.45
7GB13Q6NPQLQ0JA	35	159	54	21.36						37.2857	64	2830	0	0	0	0	0	0	0	0					10	0.27
VEBIZFNAPCA543L	35	160	53.7	20.98	16	55	26.1429	60		38.7143	64	2950	0	1	0	0	0	0	0	0	1.3	0.08	6.3	0.24	10.3	0.27	5	0.49	9	0.4	4	0.32
X4WR7V7JTYJZ63L	41	158	48	19.23						39.5714	61	3900	0	0	0	0	0	0	0	0					13	0.33
5GH861252YT3REB	32	161	43	16.59						39.8571	55.1	3340	0	0	0	0	0	0	0	0					12.1	0.3
2NMRV3OJ1SNNI8C	34	157	47	19.07						38.4286	58.3	3420	0	0	0	0	0	0	0	0					11.3	0.29
ZPX0KB0URYYOUBO	36	157	55.7	22.6			27.8571	62.15		38.5714	66.5	3620	0	1	0	0	0	0	0	0			6.45	0.23	10.8	0.28					4.35	0.41
W4P9O64QC5WUPM0	35	158	56	22.43	15.8571	57	26.8571	62.3		39.8571	65.7	2500	0	0	0	1	0	0	0	0	1	0.06	6.3	0.23	9.7	0.24	5.3	0.48	8.7	0.36	3.4	0.26
WLIEH66MNF31UG6	33	159	58	22.94						40.1429	77	3150	0	0	0	0	0	0	0	0					19	0.47
JZ6UDXBEE5VC8NP	31	156	52	21.37						39.4286	66	3160	0	0	0	0	0	0	0	0					14	0.36
9GHWU1Q5GHKO5GA	31	173	56	18.71	17.1429	56	26.8571	63		39	70	3470	0	1	0	0	0	0	0	0	0	0	7	0.26	14	0.36	7	0.72	14	0.64	7	0.58
8D3SIBRMHRA68WE	32	164	60	22.31						39.8571	75.6	3380	0	0	0	0	0	0	0	0					15.6	0.39
L6V3WQT0I581959	33	158	44.16	17.69	15.8571	47.15				38	58.2	3240	0	1	0	0	0	0	0	0	2.99	0.19			14.04	0.37			11.05	0.5
WAE467J7UDIQRMX	33	162	46	17.53						39.5714	62.75	3500	0	0	0	0	0	0	0	0					16.75	0.42
GBEG71H5M18KO13	34	162	53	20.2						38.7143	70	3490	0	0	0	0	0	0	0	0					17	0.44
JJ0HQJXYI3FDDR6	36	170	67.4	23.32	15.8571	67.4				42.2857	79	3920	0	0	0	0	0	0	0	0	0	0			11.6	0.27			11.6	0.44
65UZZZWVN8NHNQ2	34	158	50	20.03						39.4286	64.85	3520	0	0	0	0	0	0	0	0					14.85	0.38
A4G0Y9AG2WETQS8	35	165	58	21.3						40.7143	69.5	3840	0	0	0	0	0	0	0	0					11.5	0.28
X4Q7PWJKI9LA3YS	33	167	57	20.44						40.8571	63	2810	0	0	0	1	0	0	0	0					6	0.15
W9LS60XRJDM9HEO	32	162	60.2	22.94	16.8571	62.1	26.7143	68.1		40.5714	74.5	3720	0	0	0	0	0	0	0	0	1.9	0.11	7.9	0.3	14.3	0.35	6	0.61	12.4	0.52	6.4	0.46
1CNPQ3UU7SSF5HE	33	160	54	21.09	15.7143	52	26.1429	59		39.1429	63.5	3470	0	1	0	0	0	0	0	0	-2	-0.13	5	0.19	9.5	0.24	7	0.67	11.5	0.49	4.5	0.35
ZWX276GTJWYETTZ	37	153	55	23.5						37.5714	67	2710	0	0	0	0	0	0	0	0					12	0.32
7K5JESU8K8XU300	36	160	55	21.48						39.5714	75	3430	0	0	0	0	0	0	0	0					20	0.51
8HWPOLS4KMEA6U8	38	160	47.5	18.55						38.8571	57.55	2940	0	0	0	0	0	0	0	0					10.05	0.26
18KDI0GZKFV611Z	34	162	54	20.58						37.2857	67.9	2690	0	0	0	0	0	0	0	0					13.9	0.37
VSCX2LQ1DX51UX9	34	168	53.5	18.96						39	64.5	3030	0	0	0	0	0	0	0	0					11	0.28
CG5H4RK5PSOR4ZU	34	160	62	24.22						38.5714	86.4	3920	0	0	0	0	1	0	0	0					24.4	0.63
7W42AFFYVJO1HAT	34	165	59	21.67						39.4286	73	3450	0	0	0	0	0	0	0	0					14	0.36
QJRBWBXCJCYM4HS	37	150	58	25.78						39.2857	71	2850	0	1	0	0	0	0	0	0					13	0.33
72ZH4H2IFBPQXKQ	34	163.5	52.2	19.53						38.1429	67.4	2980	0	0	0	0	0	0	0	0					15.2	0.4
VBY5IMIEAIEMA28	37	153	55	23.5						39	65	2800	0	0	0	0	0	0	0	0					10	0.26
2G91H2X73W2OSIB	33	166	68	24.68						39.8571	89	3700	0	0	0	0	0	0	0	0					21	0.53
NA0OFCUOVX4ZM03	29	161	56	21.6						38.8571	76.4	3460	0	0	0	0	0	0	0	0					20.4	0.52
IUCPL3J7YB8VTL0	32	161	64.6	24.92	16	58	24.7143	65.1		40.4286	76.2	3920	0	1	0	0	0	0	0	0	-6.6	-0.41	0.5	0.02	11.6	0.29	7.1	0.81	18.2	0.75	11.1	0.71
ZFGMPETF6BKBN0G	36	160	54	21.09						33.7143	65.5	2080	0	0	0	0	0	0	1	1					11.5	0.34
8S9Q0DMY1STCR9N	36	158	48	19.23						38.7143	54.2	2770	0	0	0	0	0	0	0	0					6.2	0.16
PI352CSTK0X2A80	41	164	52	19.33						40.2857	67.4	3500	0	1	0	0	0	0	0	0					15.4	0.38
87PU5UAFZ0YMYNC	34	165	61	22.41						41.1429	75.6	3810	0	0	0	0	0	0	0	0					14.6	0.35
MEOJJ5YOOYSMTYG	33	160	43	16.8						39.7143	58.5	2990	0	0	0	0	0	0	0	0					15.5	0.39
RGZKURSLZ3RZ0JP	34	158	50	20.03						40.5714	62.3	3550	0	0	0	0	0	0	0	0					12.3	0.3
I3YMGAI8CXS3OLX	40	162	52	19.81						38.2857	67.5	3590	0	0	0	0	0	0	0	0					15.5	0.4
PLFFHXVGUT7AC9T	34	161	62.15	23.98	16.2857	61.25				38.2857	74.8	3240	0	1	0	0	0	0	0	0	-0.9	-0.06			12.65	0.33			13.55	0.62
NTLMA6SH4NH17H9	39	161	57	21.99						38.2857	65.9	2890	0	0	0	0	0	0	0	0					8.9	0.23
OY6EE8SGHCSDR7N	40	164	55	20.45						38.4286	68.2	3550	0	0	0	0	0	0	0	0					13.2	0.34
L6NX62G1AZYJGGB	32	160	71	27.73						35.7143	73	2450	0	0	0	0	0	0	1	0					2	0.06
TCPE8SL1F5AVB3G	33	168	54	19.13						38.1429	67.7	3100	0	0	0	0	0	0	0	0					13.7	0.36
Y7BDFF3E25JDOC6	35	158	49	19.63						38.8571	62.8	3450	0	0	0	0	0	0	0	0					13.8	0.36
Z2IUAI9LQXFRS9A	30	162	67	25.53	15.7143	67	26.7143	74		38.4286	81	3500	0	1	0	0	0	0	0	0	0	0	7	0.26	14	0.36	7	0.64	14	0.62	7	0.6
714CXWYP8IAS6S1	37	159	51	20.17						39.4286	64	3970	0	0	0	0	0	0	0	0					13	0.33
1C3841NSADVMM8M	30	160	52.5	20.51						40	64.5	3890	0	0	0	0	0	0	0	0					12	0.3
W9FNU43Y3CBPIVQ	34	162	57.2	21.8						40.1429	62.3	3560	0	0	0	0	0	0	0	0					5.1	0.13
8KCMS417IDY7O57	37	165	68	24.98						38	81	2980	0	0	0	0	0	0	0	0					13	0.34
UFCXAP71BOB7W9T	32	163	48.1	18.1	15.2857	48.1	26.2857	53.25		39	60.35	3230	0	0	0	0	0	0	0	0	0	0	5.15	0.2	12.25	0.31	5.15	0.47	12.25	0.52	7.1	0.56
VXM7K1MQOFTCFPV	27	158	57.5	23.03	16.7143	59	25.7143	67		38.5714	73.5	3120	0	1	0	0	0	1	0	0	1.5	0.09	9.5	0.37	16	0.41	8	0.89	14.5	0.66	6.5	0.51
JXQ12JPDGB6QXG3	29	167	53	19						38.4286	65.9	3290	0	0	0	0	0	0	0	0					12.9	0.34
9Q8H7T1143029EP	37	160	47	18.36						38.5714	61.1	3100	0	1	0	0	0	0	0	0					14.1	0.37
RWNO5OGV5ANSRGX	34	160	52	20.31						38.5714	66	2990	0	0	0	0	0	0	0	0					14	0.36
Z3AU9IX0T0C90VR	34	163	45	16.94						40.4286	55.8	3180	0	0	0	0	0	0	0	0					10.8	0.27
2DLNEWDC2TDETB2	32	163	51.3	19.31	16.5714	54	28.4286	58.5		40.4286	63	3890	0	0	0	0	0	0	0	0	2.7	0.16	7.2	0.25	11.7	0.29	4.5	0.38	9	0.38	4.5	0.37
M19CUF5ERIUMGRU	34	160	50	19.53						41.2857	65.5	3600	0	0	0	0	0	0	0	0					15.5	0.38
6XLXW4G3CLC3CEP	35	161	51.6	19.91						41.2857	69.55	3500	0	0	0	0	0	0	0	0					17.95	0.43
GW6INF2KE4X0BQE	31	166	59	21.41						39	76	3720	0	0	0	0	0	0	0	1					17	0.44
Y4O4KYTFXE3UBTD	36	158	53	21.23						37.4286	61	2970	0	0	0	0	0	0	0	0					8	0.21
LP8KW629ZU6DX5M	25	160	48.6	18.98	17.5714	47	27.7143	52.78		38.2857	56.1	2960	0	0	0	0	0	0	0	0	-1.6	-0.09	4.18	0.15	7.5	0.2	5.78	0.57	9.1	0.44	3.32	0.31
ATF7RD23UWUQ7TM	38	158	57	22.83						37.4286	65	2870	0	0	0	0	0	0	0	0					8	0.21
Q1J9G4AHVGMMNWU	36	162	43	16.38						38.5714	57.9	3010	0	0	0	0	0	0	0	0					14.9	0.39
NS5HSHSUL4C6YKD	32	155.8	54	22.25						38.7143	65	3330	0	0	0	0	0	0	0	0					11	0.28
TY92FBSUPPU253N	34	169	62.75	21.97						38	68.85	3030	0	0	0	0	0	0	0	0					6.1	0.16
L8X4APU2RX2R6BH	37	158	60	24.03						39	87	3590	0	0	0	0	0	0	0	0					27	0.69
SDU804OV6QTGWZ4	34	168	62.6	22.18	18.2857	64.25	27.2857	70.65		38.5714	75	3630	0	1	0	0	0	0	0	0	1.65	0.09	8.05	0.3	12.4	0.32	6.4	0.71	10.75	0.53	4.35	0.39
SPNEV6DE3KOKL76	29	158	48	19.23						39.4286	58.3	3400	0	0	0	0	0	0	0	0					10.3	0.26
LKA2EVV0P0SD2E0	43	158	45	18.03						38.4286	54.7	2400	0	1	0	1	0	0	0	0					9.7	0.25
72Y7BR9O10YI8G6	34	169	57	19.96						40.2857	73.1	3700	0	1	0	0	0	0	0	1					16.1	0.4
S8Q13N1MGT6R0OB	31	164	72.5	26.96	15.2857	70				34.7143	83	1900	0	1	0	0	0	0	1	1	-2.5	-0.16			10.5	0.3			13	0.67
RJR7NQU5QE4GZBI	25	170	51	17.65	16	52	26	57		39.4286	62.5	3120	0	0	0	0	0	0	0	0	1	0.06	6	0.23	11.5	0.29	5	0.5	10.5	0.45	5.5	0.41
HDHOK8BAKAX3CW4	32	169	83	29.06						38.4286	93.5	3530	0	0	0	0	0	0	0	0					10.5	0.27
FJI9E4TULE69YWM	24	158	47	18.83						40.8571	56.7	3410	0	0	0	0	0	0	0	0					9.7	0.24
MPF2QZGESKF6FXM	33	172	56.85	19.22	15.8571	51				40.2857	68.8	3600	0	0	0	0	0	0	0	0	-5.85	-0.37			11.95	0.3			17.8	0.73
6LXWBRKTM85GR8Z	30	164	50	18.59						38.8571	59.7	2850	0	0	0	0	0	0	0	0					9.7	0.25
3PNRKVMIRC430KB	31	162	43	16.38						40.8571	54	3490	0	0	0	0	0	0	0	0					11	0.27
WAI4OMU8XYA45Y4	40	157	51	20.69						39.4286	63.6	3680	0	1	0	0	0	0	0	0					12.6	0.32
L7GWM4W2KNJ3IPK	33	166	60	21.77	16.2857	61	27.8571	69		39.2857	76	3380	0	0	0	0	0	0	0	0	1	0.06	9	0.32	16	0.41	8	0.69	15	0.65	7	0.61
W7T27CVTHTDMFR1	31	150	49	21.78						39	62.6	3020	0	1	0	0	0	0	0	0					13.6	0.35
XED9GU73S7RY5P2	37	162	48	18.29						40.2857	62.7	3170	0	0	0	0	0	0	0	0					14.7	0.36
X8QDUN33FBTE8C2	32	166	50	18.14						39.7143	61.3	2920	0	0	0	0	0	0	0	0					11.3	0.28
EDZPI683GS5XAO1	30	161	51	19.68						41.4286	61.7	3230	0	0	0	0	0	0	0	0					10.7	0.26
K58ZVVF8TGSLI2V	32	160	50	19.53						40.2857	66	3170	0	0	0	0	0	0	0	0					16	0.4
RBAD6NO6DZ4W6UB	35	166	61	22.14						37.5714	75.9	3600	0	0	0	0	0	0	0	0					14.9	0.4
VHNO2D8UUP0DNS3	33	160	50	19.53						38.5714	66.2	2780	0	0	0	0	0	0	0	0					16.2	0.42
JL2MWESKOTXOEKU	29	172	48	16.22						40.5714	59	3660	0	0	0	0	0	0	0	0					11	0.27
99Y86X9N8PNGRDM	35	166	53	19.23						39.8571	71	3540	0	0	0	0	0	0	0	0					18	0.45
EZRRHEGOISPIXCV	26	163	60	22.58						40	66.65	2960	0	0	0	0	0	0	0	0					6.65	0.17
AFOEZ3G151M6VH8	36	170	56.4	19.52	16.1429	56.4	26	62		36.8571	66	3100	0	0	0	0	0	0	1	0	0	0	5.6	0.22	9.6	0.26	5.6	0.57	9.6	0.46	4	0.37
W76KPO7H6RO8J9Y	32	158	43.5	17.43	15.5714	42	27.7143	47		39.2857	50.8	3200	0	1	0	0	0	0	0	0	-1.5	-0.1	3.5	0.13	7.3	0.19	5	0.41	8.8	0.37	3.8	0.33
TFD8A0N6R0A2D3K	31	157	56	22.72						38.1429	68	3560	0	0	0	0	0	0	0	0					12	0.31
N25SC9FST8ANT3Q	35	168	56	19.84						40.2857	66.8	3660	0	0	0	0	0	0	0	0					10.8	0.27
AZIF1YDRXX5E21T	31	170	58	20.07						38.7143	74	3920	0	0	0	0	1	0	0	0					16	0.41
G5EQHA4MIB0YF1F	27	157	48	19.47			26.8571	58.5		39	63.7	3800	0	0	0	0	0	0	0	0			10.5	0.39	15.7	0.4					5.2	0.43
V8O32MD2LUHSEKD	35	155	58	24.14						38.4286	77	3210	0	1	0	0	0	0	0	0					19	0.49
Q7D8ZIJOZWKC4SY	32	168	68	24.09	16.2857	68.5				40.2857	81	3010	0	0	0	0	0	0	0	0	0.5	0.03			13	0.32			12.5	0.52
89QG9YKV7YS1ZAU	33	158	61.5	24.64						40.1429	76.2	3860	0	1	0	0	0	0	0	0					14.7	0.37
A4RKL2C2XKZ9NR3	34	161	57	21.99						41	72.4	3700	0	0	0	0	0	0	0	0					15.4	0.38
H23ZJ0E53FERUSL	37	160	64	25						38.7143	77.9	3200	0	0	0	0	0	0	0	0					13.9	0.36
HN8ZD0Z90364374	35	162	55	20.96						39.8571	62.4	3620	0	0	0	0	0	0	0	0					7.4	0.19
KNFFVVVKK5HFEBC	33	168	67	23.74						38.8571	79	3700	0	0	0	0	0	0	0	0					12	0.31
SM8KCV854XWSFCX	34	160	58	22.66						41	66	3650	0	0	0	0	0	0	0	0					8	0.2
ZK7BPN1RHNMGJ61	35	161	41	15.82						40.5714	52	3280	0	0	0	0	0	0	0	0					11	0.27
RP01RRKJP34XP1M	36	161	55	21.22						38.5714	71	3340	0	0	0	0	0	0	0	0					16	0.41
PKJOFJR40XNRIZD	29	163	45	16.94						40.5714	60.5	3300	0	0	0	0	0	0	0	0					15.5	0.38
XQZMOHAHPNT3O8Z	38	154	48	20.24						39.1429	54	2890	0	0	0	0	0	0	0	0					6	0.15
HNJAIYL1ALRPPOE	32	162	50.7	19.32	17.2857	51.8	27.2857	59.4		39.2857	67.6	3930	0	0	0	0	0	0	0	0	1.1	0.06	8.7	0.32	16.9	0.43	7.6	0.76	15.8	0.72	8.2	0.68
A9BE5XEDCENYQHN	31	160	50	19.53						40.1429	63.4	3080	0	0	0	0	0	0	0	0					13.4	0.33
1DQCXS3I3ORS3GA	35	165	48	17.63						39	59.5	3050	0	0	0	0	0	0	0	0					11.5	0.29
BWT6INJ4B9CCRO9	36	157	54	21.91						40	60.2	3830	0	0	0	0	0	0	0	0					6.2	0.16
TUZAWKMIK2YYA1Z	38	154	46	19.4						38	57.1	3010	0	0	0	0	0	0	0	0					11.1	0.29
P313MVHLR5T3KB4	33	165	52	19.1						38.7143	61.9	3260	0	1	0	0	0	0	0	0					9.9	0.26
VQ4AFWU55PWPMQM	35	160	60	23.44						38.7143	69	3210	0	0	0	0	0	0	0	0					9	0.23
KWMAT8JUBTMP0TS	30	162	73	27.82			28.7143	73		28.7143	73	1000	0	1	0	0	0	0	1	1			0	0	0	0					0	0
DG4T630RULHJ9EY	33	162	63	24.01						38.7143	75	3570	0	0	0	0	0	0	0	0					12	0.31
D0PKHRB6CJTIUTV	32	166	51	18.51						38.8571	60.1	3110	0	1	0	0	0	0	0	0					9.1	0.23
Y3B9ZZIQGEYNUAT	35	166	53	19.23						38.8571	66.5	3290	0	1	0	0	0	0	0	0					13.5	0.35
8559V0EVO1TM1HU	35	153	49	20.93						38.2857	63	3110	0	0	0	0	0	0	0	0					14	0.37
LZGV8O1SHW5MWIV	34	157	56	22.72						38	69	3070	0	0	0	0	0	0	0	0					13	0.34
QHW1TP0XS6YC1J8	38	168	50	17.72						41.2857	64.5	3470	0	1	0	0	0	0	0	0					14.5	0.35
475HZ49PHQ0QOHX	36	159	57	22.55						37.2857	66.15	3280	0	0	0	0	0	0	0	0					9.15	0.25
R1MUMYVDL0OPC5E	35	163	48	18.07						39.4286	54.7	2840	0	0	0	0	0	0	0	0					6.7	0.17
B59LR6BHJ3QM2U7	32	167	53	19						39.8571	69	3460	0	0	0	0	0	0	0	0					16	0.4
CAAEU1ZW5VBQ427	31	160	52	20.31						38.7143	59.5	3560	0	0	0	0	0	0	0	0					7.5	0.19
53SCCUEORITYNLM	29	170	56	19.38						39.7143	69.3	2830	0	0	0	0	0	0	0	0					13.3	0.33
CB6060PAVTK9Z8X	31	158	45	18.03						37.8571	56.4	2810	0	0	0	0	0	0	0	0					11.4	0.3
UWLYSCTRE7OL6XH	35	163	57.85	21.77	16	59.5	25.5714	66		39.2857	71.7	3460	0	0	0	0	0	0	0	0	1.65	0.1	8.15	0.32	13.85	0.35	6.5	0.68	12.2	0.52	5.7	0.42
1O9CT4VTNC2BAYX	30	166	60.5	21.96	17	64.1	27.2857	70.35		39.1429		4230	0	1	1	0	1	0	0	0	3.6	0.21	9.85	0.36			6.25	0.61
X15VZ94KBRRKVWD	33	167	62	22.23						38.4286	76	2940	0	0	0	0	0	0	0	0					14	0.36
J7Q1M80TE38F1Q2	29	167	57.7	20.69	16	54	27.5714	62		39.2857	67	2930	0	1	0	0	0	0	0	0	-3.7	-0.23	4.3	0.16	9.3	0.24	8	0.69	13	0.56	5	0.43
7BPE33BUXK7A17Z	39	163	60	22.58						39.2857	70	3710	0	0	0	0	0	0	0	0					10	0.25
A5TH4DMQO9UILA1	38	165	46.5	17.08						38.5714	59.1	3060	0	1	0	0	0	0	0	0					12.6	0.33
ZF3JLQ3NF13X8AE	38	169	55	19.26						39	66	3250	0	0	0	0	0	0	0	0					11	0.28
6RXM7512BJ0L0M5	34	164	51	18.96						40.7143	71	3560	0	0	0	0	0	0	0	0					20	0.49
AXZNJOE5FPGUCKV	32	170	56	19.38						39.4286	68.9	3080	0	0	0	0	0	0	0	0					12.9	0.33
OEKNA20UH6AMN35	44	163	65	24.46						38.4286	72	3900	0	0	0	0	1	0	0	0					7	0.18
FAJGNTFFKVLUNY4	35	168	58	20.55			22	58		22.1429	58	400	0	0	0	0	0	0	1	1			0	0	0	0					0	0
134LQAR0GNGQCYK	24	164	54	20.08	16.8571	54	30.8571	62		37.1429	66	3300	0	0	0	0	0	0	0	0	0	0	8	0.26	12	0.32	8	0.57	12	0.59	4	0.64
CYZM1N4VD1AW9H7	32	167	64	22.95						39.2857	89	3600	0	0	0	0	0	0	0	0					25	0.64
8ZZ9CC3L8Y0C1AG	36	165	48	17.63						40.1429	63.5	3750	0	0	0	0	0	0	0	0					15.5	0.39
FFKG67J86TLSKQH	32	163	60	22.58						39.7143	78	2850	0	1	0	0	0	0	0	0					18	0.45
UTDVE7APBV3RZNI	31	157.5	62	24.99						38.5714	79.8	3530	0	0	0	0	0	0	0	0					17.8	0.46
FO9YJBC6E2H858L	33	158	43	17.22						38.8571	50	2960	0	0	0	0	0	0	0	0					7	0.18
YJFEY942LX2H75N	40	162	76	28.96						38.4286	87.25	3340	0	1	0	0	0	0	0	0					11.25	0.29
N69EPMX7NA92VXA	34	167	58	20.8						39.7143	63.4	3210	0	0	0	0	0	0	0	0					5.4	0.14
SWVS6OU7V78NSQR	28	160	52	20.31						40.5714	60.5	2580	0	0	0	1	0	0	0	0					8.5	0.21
UYYMALPEEUW47JL	38	155	48	19.98						31.1429	65.5	1200	0	1	0	0	0	0	1	0					17.5	0.56
1XWMI6DPKGQ6X2D	30	168	65	23.03						38.8571	78.2	3730	0	0	0	0	0	0	0	0					13.2	0.34
IO5O0SMLUURJCCP	31	161	46.3	17.86	16.2857	47.5	25.7143	50.9		39	56.5	3320	0	0	0	0	0	0	0	0	1.2	0.07	4.6	0.18	10.2	0.26	3.4	0.36	9	0.4	5.6	0.42
TDK5ATZZBUTCBIT	33	160.8	48.5	18.76						38.7143	60.9	3200	0	0	0	0	0	0	0	0					12.4	0.32
Y3NKJS1A0QZKYFZ	32	164	48	17.85						37.7143	60.6	2960	0	0	0	0	0	0	0	0					12.6	0.33
HG5TNRVSG1GIQDL	31	152	40	17.31						38.4286	51.65	2500	0	1	0	1	0	0	0	0					11.65	0.3
DJ7X1U09I22Z4B0	35	162	72	27.43						40.2857	82	3560	0	1	0	0	0	0	0	0					10	0.25
75ANNOTP75X4A6U	36	160	58	22.66						40.7143	73.8	3550	0	1	0	0	0	0	0	0					15.8	0.39
IYDOLTNR7627N12	30	158	53	21.23						39.7143	61	3270	0	0	0	0	0	0	0	0					8	0.2
ASMKGQ4MU0CSEGH	41	155	47.8	19.9	16.5714	49.7	25.5714	55.9		40	63.3	3950	0	0	0	0	0	0	0	0	1.9	0.11	8.1	0.32	15.5	0.39	6.2	0.69	13.6	0.58	7.4	0.51
L2NB6SM5YOHZ98N	33	159	52	20.57						38.4286	65.5	3170	0	0	0	0	0	0	0	0					13.5	0.35
1F9Y9VXHB1QWB0G	34	161	52	20.06						38.8571	67	3590	0	0	0	0	0	0	0	0					15	0.39
RE37RHF3H864P33	33	165	49	18	16.2857	49.6	26.5714	55		38.5714	61	3470	0	0	0	0	0	0	0	0	0.6	0.04	6	0.23	12	0.31	5.4	0.53	11.4	0.51	6	0.5
3IBNCYBN3VNC7EP	34	162	54	20.58						39.1429	67.3	3780	0	0	0	0	0	0	0	0					13.3	0.34
JNW5PQUQAJ1Z1MX	40	160	50	19.53						39.7143	63.5	3600	0	0	0	0	0	0	0	0					13.5	0.34
RKXIEZOPS5WG91S	36	162	61	23.24						39.4286	74	3620	0	0	0	0	0	0	0	0					13	0.33
HYFUU60Q0G6H51V	36	165	51	18.73						38.7143	65	2990	0	1	0	0	0	0	0	0					14	0.36
HCVWEUAUESMSOP9	30	158	37	14.82						39.4286	46.7	3070	0	0	0	0	0	0	0	0					9.7	0.25
P8NAWDM1CK1BN6I	35	153	40	17.09						40	53.4	2530	0	0	0	1	0	0	0	0					13.4	0.34
A6MYRV6KF2N8ADW	31	165	69.5	25.53						39.7143	71	3170	0	0	0	0	0	0	0	0					1.5	0.04
IJQSK8UJHRIIS3G	35	158	48	19.23						39.1429	64.3	3290	0	0	0	0	0	0	0	0					16.3	0.42
ILB2H8YQXJ6ZD5D	40	163	53	19.95						40	70	3420	0	0	0	0	0	0	0	0					17	0.43
HSL5KRWHV0RTD2G	35	156	56	23.01						40.7143	65	3500	0	0	0	0	0	0	0	0					9	0.22
SDIGPSXKUOXL48I	27	169	58.1	20.34	17.7143	58.8	26.5714	66.7		40	75	4260	0	0	1	0	1	0	0	0	0.7	0.04	8.6	0.32	16.9	0.42	7.9	0.89	16.2	0.73	8.3	0.62
LO8ZDZ86SAJ9P14	38	155	48	19.98						38.1429	67.1	2660	0	0	0	0	0	0	0	0					19.1	0.5
8H9IKPWYUMWGIZ3	26	175	56	18.29						39.4286	71	3460	0	0	0	0	0	0	0	0					15	0.38
SFEBOAMX0WFXITV	30	167	50	17.93						40.8571	59	2890	0	0	0	0	0	0	0	0					9	0.22
8YM40IPIYT9DMJQ	35	166	55	19.96						38.8571	75	3000	0	0	0	0	0	0	0	0					20	0.51
UIRWAS1533YTS6L	37	155	46	19.15						38	56.9	3150	0	0	0	0	0	0	0	0					10.9	0.29
TPZJZGTCARBK333	31	162	63	24.01						39.2857	83	3850	0	1	0	0	0	0	0	0					20	0.51
GK2EO4Q9D8POK5H	31	162	61	23.24						39.5714	77.4	3530	0	0	0	0	0	0	0	0					16.4	0.41
DPOXK9L4IZRPLOF	38	152	47	20.34						39.4286	60.5	3220	0	0	0	0	0	0	0	0					13.5	0.34
QTHHML9JLEICQED	40	157	52	21.1						41	69.3	4120	0	1	1	0	0	0	0	0					17.3	0.42
V5VQL1Q8ASUU3H8	35	166	54	19.6						38.2857	67.6	3430	0	0	0	0	0	0	0	0					13.6	0.36
XQX44VVXMOUM039	37	168	59	20.9						40.1429	69.8	3470	0	0	0	0	0	0	0	0					10.8	0.27
TFK480XHDTD57QS	35	168	59	20.9						40.2857	69.8	3430	0	0	0	0	0	0	0	0					10.8	0.27
5LFXKQSJQ9S245B	40	156	51	20.96						39	59.9	2940	0	0	0	0	0	0	0	0					8.9	0.23
YVMMV3VC8O9K5PA	30	160	48.5	18.95						40.8571	60.7	3170	0	0	0	0	0	0	0	0					12.2	0.3
TA2843FFXSBMZN1	34	162	48	18.29						36.4286	57.2	2880	0	0	0	0	0	0	1	0					9.2	0.25
EGNA7V0QRMWL8WY	34	158	66	26.44						38.8571	74.1	3710	0	0	0	0	0	0	0	0					8.1	0.21
JYVSU06FZ33DV1N	32	156	63	25.89						41.4286	82.1	3400	0	1	0	0	0	0	0	1					19.1	0.46
B3U4X4VRA8M75QA	37	160	46.1	18.01	20.1429	46.1				25.8571	46.1	410	0	1	0	1	0	0	1	1	0	0			0	0			0	0
2KBDDRD3JQZJSBS	36	156	50	20.55						35.5714	58	2400	0	1	0	0	0	0	1	0					8	0.22
86Z5VNF6W7DFFLW	36	158	56	22.43						40.7143	61.9	2940	0	1	0	0	0	0	0	0					5.9	0.14
8GLU4OQ5HMXNU0W	36	156	72	29.59						35.8571	94.5	2830	0	0	0	0	0	0	1	0					22.5	0.63
L9ARRBPMF3PKR6N	32	163	61.8	23.26	16.4286	61.1	28.2857	67.3		40.5714	74	3200	0	0	0	0	0	0	0	0	-0.7	-0.04	5.5	0.19	12.2	0.3	6.2	0.52	12.9	0.53	6.7	0.55
CBI9CUZBSI9WD45	35	164	48	17.85						38.4286	61	2970	0	0	0	0	0	0	0	0					13	0.34
JEFJZ3OT9ZAZCF4	29	175	55.5	18.12						40.7143	70.2	3680	0	1	0	0	0	0	0	0					14.7	0.36
7ESW7GT3BQ09MZY	32	160	51	19.92						37.7143	64	3100	0	0	0	0	0	0	0	0					13	0.34
AFNR42KM7HHT2VV	36	156	45	18.49						39.1429	59.5	3340	0	0	0	0	0	0	0	0					14.5	0.37
VBJR1QULKU8MOY0	35	167	50	17.93						35.7143	61.9	2440	0	0	0	0	0	0	1	0					11.9	0.33
ERCHVDI04UEJZEF	34	163	48	18.07						38.7143	57	3000	0	0	0	0	0	0	0	0					9	0.23
A2PDFFIN4TKQKZ0	30	160	46	17.97						37.5714	55	2770	0	0	0	0	0	0	0	0					9	0.24
C5WZS36G7QUIIK4	33	158	50	20.03						39.5714	63	3270	0	0	0	0	0	0	0	0					13	0.33
RI046MREQFCBCFW	36	164	60	22.31						38.7143	70.4	3230	0	0	0	0	0	0	0	0					10.4	0.27
XV382PJBI2QEIAM	33	163	57	21.45	19.7143	62				22.8571	62	630	0	0	0	0	0	0	1	1	5	0.25			5	0.22			0	0
ZLNG6EI6C8VQ0MF	37	162	65	24.77						37.2857	70.9	2970	0	0	0	0	0	0	0	0					5.9	0.16
PBMA8DZ9GME3YMJ	33	165	54	19.83						38.8571	70.5	3090	0	0	0	0	0	0	0	0					16.5	0.42
BQF8X2BGABPFMWD	36	171	59	20.18						40	76	3590	0	0	0	0	0	0	0	0					17	0.43
6ODJHTHMDT04QVF	35	167	58	20.8						41.1429	71	3820	0	1	0	0	0	0	0	0					13	0.32
UQAG49PI9J08RQ4	32	161	57	21.99						40.1429	75.2	3740	0	0	0	0	0	0	0	0					18.2	0.45
5TDMVOHOGRLEEPJ	31	164	69	25.65						38.1429	73.7	3190	0	0	0	0	0	0	0	0					4.7	0.12
60A2DSQV8GLYC2E	37	164	52	19.33						39	71.6	3760	0	0	0	0	0	0	0	0					19.6	0.5
R7Q1X0QFC1GVX9N	28	158	64	25.64			25.7143	64		38.1429	69	3570	0	1	0	0	0	0	0	0			0	0	5	0.13					5	0.4
8DXXLSB1J6CFV3W	35	164	51	18.96						39.4286	60.3	3190	0	0	0	0	0	0	0	0					9.3	0.24
53YJB7C9OVWJBB8	34	160	54	21.09						39	64.7	3010	0	0	0	0	0	0	0	0					10.7	0.27
NX9NJRYN9BJY7DO	33	155	48	19.98			28	55.5		28.1429	55.5	1110	0	1	0	0	0	0	1	1			7.5	0.27	7.5	0.27					0	0
A6B8Y5ISKCT9QNM	35	160	57	22.27						38.4286	69.5	3000	0	0	0	0	0	0	0	0					12.5	0.33
B3TY6GWRRMZH6YA	33	168	48	17.01						40.2857	61	3320	0	0	0	0	0	0	0	0					13	0.32
274EHNIG8Q3KPBY	28	154	48	20.24						39	65.5	3280	0	0	0	0	0	0	0	0					17.5	0.45
45S09GY3YXF4DER	26	168	50	17.72						39.7143	62	3370	0	0	0	0	0	0	0	0					12	0.3
6FC8Q4TKUQHFLNQ	40	164	58	21.56						38.1429	68.2	3120	0	1	0	0	0	0	0	0					10.2	0.27
92LKHJHOGW4E0OH	33	157	50	20.28						39.8571	65	3190	0	0	0	0	0	0	0	0					15	0.38
FQPOS5AHTW4EHE3	37	159	51	20.17						40.7143	70	3300	0	0	0	0	0	0	0	0					19	0.47
HGL3WSVEDPYEI4X	29	170	56	19.38						38.8571	70.9	2900	0	1	0	0	0	0	0	1					14.9	0.38
TSSNWHUGZO6KEOJ	33	160	61	23.83	15.8571	61.5	26.1429	69.1		38.8571	75.5	3890	0	0	0	0	1	0	0	0	0.5	0.03	8.1	0.31	14.5	0.37	7.6	0.74	14	0.61	6.4	0.5
W916X9MJ7ZTPWBG	30	160	47	18.36	15.5714	47.5	25.5714	51.7		40.7143	56.5	2970	0	0	0	0	0	0	0	0	0.5	0.03	4.7	0.18	9.5	0.23	4.2	0.42	9	0.36	4.8	0.32
6GJTH334FHSZV17	31	161	53	20.45						41	61.6	3300	0	0	0	0	0	0	0	0					8.6	0.21
RA16ZSGID9RML90	40	170	51	17.65						39.2857	64.7	3780	0	0	0	0	0	0	0	0					13.7	0.35
NIQTSDJI73PC7K5	36	158	42	16.82						38.1429	54	2890	0	1	0	0	0	0	0	1					12	0.31
8UUIG2BWT6YQYBB	34	167	56	20.08						41	74.6	3360	0	1	0	0	0	0	0	1					18.6	0.45
9BUYN3NN2QYF749	38	163	52	19.57						39.1429	62	3260	0	0	0	0	0	0	0	0					10	0.26
X64NMKXZCS3OS5R	33	174	58	19.16	16.1429	63	27.2857	69.5		40.5714	74.41	3040	0	0	0	0	0	0	0	0	5	0.31	11.5	0.42	16.41	0.4	6.5	0.58	11.41	0.47	4.91	0.37
X36G6BLBCEQZS04	32	164	47	17.47						40.5714	60.5	2770	0	0	0	1	0	0	0	0					13.5	0.33
4VT5XPNM0OCH2MG	32	160	54	21.09						39.7143	72.5	3920	0	0	0	0	0	0	0	1					18.5	0.47
RTZJNPWEU4QNXUX	36	163	58	21.83						38.8571	73.2	3610	0	0	0	0	0	0	0	0					15.2	0.39
GUN6K8ZDIZI1JQZ	36	159	48	18.99						40.4286	58.8	3920	0	1	0	0	0	0	0	0					10.8	0.27
CKV9OBUSJ7XYDWW	35	158	45	18.03						39.5714	64	3050	0	1	0	0	0	0	0	0					19	0.48
J4GU87RACO3P1TC	32	156	50	20.55						39.2857	63.2	3560	0	0	0	0	0	0	0	0					13.2	0.34
8I07TJLYEOED97V	33	150	51	22.67						40.1429	67.1	3500	0	1	0	0	0	0	0	0					16.1	0.4
EDMM7ZCX2361KMZ	34	163	52	19.57						39.5714	57.8	3080	0	0	0	0	0	0	0	0					5.8	0.15
BVNUBYKBQFC50M1	37	161.5	47	18.02						37	61.4	3200	0	0	0			0	0	0					14.4	0.39
ZUDAR6Q9NIPPMG1	34	172	54	18.25						38.7143	69	3550	0	0	0	0	0	0	0	0					15	0.39
TXIYG5QU8OZE8HP	31	159	49	19.38						40	60.2	2590	0	0	0	1	0	0	0	0					11.2	0.28
KJD1A92ONJ82FGJ	35	164	48	17.85						38.8571	51	2670	0	0	0	0	0	0	0	0					3	0.08
8XJWT80WETAIIFF	29	170	52	17.99						39.2857	68.5	3180	0	0	0	0	0	0	0	0					16.5	0.42
8QXIP9H4TKU94DQ	40	165	58	21.3						38.1429	71	3080	0	0	0	0	0	0	0	0					13	0.34
ZQBN3X1UBQZCECD	35	164	50	18.59						41.8571	63	3310	0	0	0	0	0	0	0	0					13	0.31
SQVZPDYFV28JM8D	32	162	50.9	19.39	17	51.5	26.8571	59.5		39	67.5	3120	0	1	0	0	0	0	0	0	0.6	0.04	8.6	0.32	16.6	0.43	8	0.81	16	0.73	8	0.66
EUDQLU7M69H0P7V	31	158	44.6	17.87			27.4286	51.9		37.8571	58.3	2330	0	0	0	1	0	0	0	0			7.3	0.27	13.7	0.36					6.4	0.61
OZXXW928XL4KT3D	38	166	57	20.69						40.2857	68.9	3740	0	0	0	0	0	0	0	0					11.9	0.3
W6H27D7XJUPIYXK	31	157	50	20.28						38.5714	72	3580	0	1	0	0	0	0	0	0					22	0.57
9U406D6AM0TNT5M	36	169	54	18.91						39.8571	71	3450	0	0	0	0	0	0	0	0					17	0.43
K55I8JQL2EAAMX8	31	165	52	19.1						39.4286	72.25	3570	0	1	0	0	0	0	0	0					20.25	0.51
Z189JHT3M3J9FZR	32	165	55	20.2						40	69.5	3440	0	0	0	0	0	0	0	0					14.5	0.36
Y5WAQSTHNQ06D79	28	162	52	19.81						39.4286	66.5	3950	0	1	0	0	0	0	0	0					14.5	0.37
J7MFLDWZH1HQB5S	32	172	58	19.61			24.1429	68.2		26.7143	68.2	1060	0	1	0	0	0	0	1	1			10.2	0.42	10.2	0.38					0	0
DND4CZEENUVNGFE	33	160	45	17.58						39.5714	57	2890	0	0	0	0	0	0	0	0					12	0.3
S2TCR6RAAEAPBR0	30	171	57	19.49						39.4286	70.7	3020	0	0	0	0	0	0	0	0					13.7	0.35
TSJDE09PTAZ4VRX	36	166	53	19.23						39.5714	62.65	3280	0	0	0	0	0	0	0	0					9.65	0.24
7M9SB1ILS133CGV	28	165	56	20.57	16.2857	58.5	27.2857	64.5		41	68	3670	0	0	0	0	0	0	0	0	2.5	0.15	8.5	0.31	12	0.29	6	0.55	9.5	0.38	3.5	0.26
GTPOPH89ZSS4EYH	47	162	53	20.2			22.5714	55		22.7143	55	650	0	0	0	0	0	0	1	1			2	0.09	2	0.09					0	0
F6FONLWS5XUF56Q	39	158	48	19.23						35.8571	59.4	2470	0	0	0	0	0	0	1	1					11.4	0.32
KYO9P27TML4YA9E	35	153	42	17.94						37.8571	56	2580	0	1	0	0	0	0	0	0					14	0.37
NBRERMONBRNOMHV	34	163	54.5	20.51						41.4286	68.65	3450	0	1	0	0	0	0	0	0					14.15	0.34
SQ7T9O6XU9ZNUNO	42	149	41.95	18.9						41.2857	60.8	3120	0	1	0	0	0	0	0	0					18.85	0.46
4G5GWRYCGDX0LNW	30	163	49	18.44						39	67.5	3070	0	1	0	0	0	0	0	0					18.5	0.47
9EXNMKNO2NMICEG	33	152	43	18.61						39.7143	56.25	3130	0	0	0	0	0	0	0	0					13.25	0.33
T67E47FOEIZN2FX	34	158	54	21.63						38	60.9	3140	0	0	0	0	0	0	0	0					6.9	0.18
S4VJDDB1BX3SG4R	32	169	56	19.61						40.4286	69.6	3240	0	0	0	0	0	0	0	0					13.6	0.34
NNSI5RB5K8HA4IZ	31	160	51	19.92						39.5714	63	3440	0	0	0	0	0	0	0	0					12	0.3
GIMCX9UOJHF2OKA	39	158	56	22.43						40.2857	65.3	3520	0	1	0	0	0	0	0	0					9.3	0.23
VS2LGZ7X7NZP1N4	41	170	59	20.42						38.2857	74.95	3390	0	0	0	0	0	0	0	0					15.95	0.42
O1O97R2LCRKFU7E	37	158	59	23.63						37.8571	69	3380	0	0	0	0	0	0	0	0					10	0.26
J74QZY0LK2M331E	35	162	53	20.2						38.1429	72.5	3100	0	1	0	0	0	0	0	0					19.5	0.51
JU30G87HXD94UCG	32	162	42	16						39.7143	54	3580	0	0	0	0	0	0	0	0					12	0.3
QQWN2FYI6F6B5HO	34	163	48	18.07						36.7143	56	2500	0	0	0	0	0	0	1	0					8	0.22
W3DVPTTILFL4O6R	38	167	57	20.44						40.2857	72.5	3320	0	1	0	0	0	0	0	0					15.5	0.38
KFYCTT47Y1XA1SQ	38	160	52	20.31						38.8571	60.8	3480	0	1	0	0	0	0	0	0					8.8	0.23
6BGC42J4VON1DPA	36	162	63	24.01						37.7143	80	3260	0	0	0	0	0	0	0	0					17	0.45
ODDCQJZSEWK3U6W	39	164	58	21.56						41.1429	72	4030	0	0	1	0	0	0	0	0					14	0.34
31XKZ5NE6N4UX67	37	164	54	20.08						41.2857	65	3340	0	0	0	0	0	0	0	0					11	0.27
WK7JK2JWT1C73VU	36	167	57	20.44						40.5714	71.7	3260	0	0	0	0	0	0	0	0					14.7	0.36
LX9TMEUWJ8ZWH3O	29	170	66	22.84	16.7143	68	26.7143	74		39.8571	81	3690	0	0	0	0	0	0	0	0	2	0.12	8	0.3	15	0.38	6	0.6	13	0.56	7	0.53
8INCHXLU4D9JIH6	36	161	53	20.45						39.8571	67.4	3450	0	0	0	0	0	0	0	0					14.4	0.36
QV154ZZFZVSMO0F	26	155	60.5	25.18						38.5714	66.7	3560	0	0	0	0	0	0	0	0					6.2	0.16
DHGR3J4BW68YWVG	30	160	50	19.53						38.4286	63.3	3480	0	0	0	0	0	0	0	0					13.3	0.35
MJ3FEVA6EQCQ3S4	40	158	51.7	20.71	16.7143	50.9	27.8571	58.05		37.5714	59.52	2980	0	1	0	0	0	0	0	0	-0.8	-0.05	6.35	0.23	7.82	0.21	7.15	0.64	8.62	0.41	1.47	0.15
5WJ8KB0XQG3TK3J	33	168	58	20.55						38.7143	69.75	3010	0	0	0	0	0	0	0	1					11.75	0.3
ONONFSF56VDQRI9	38	174	56	18.5						40.2857	70.5	3570	0	0	0	0	0	0	0	0					14.5	0.36
DAWHZLK5VLMIL8H	36	155	50	20.81						38.7143	60	3280	0	1	0	0	0	0	0	0					10	0.26
8W0K6MZ3QE2YEGL	31	155	45	18.73						38.1429	60	2900	0	0	0	0	0	0	0	0					15	0.39
546SC8787D963H0	40	166	63	22.86						38.7143	74.5	2710	0	1	0	0	0	0	0	0					11.5	0.3
M5X77QDLSA6OL27	33	163	63	23.71						39.2857	71	3430	0	0	0	0	0	0	0	0					8	0.2
K2XFO0EH64I8P8O	34	152	47	20.34						39	60	3200	0	1	0	0	0	0	0	0					13	0.33
B98ALHW3IV0HBI8	30	162	58	22.1						40.4286	74.5	2940	0	0	0	0	0	0	0	0					16.5	0.41
3GVM2ERU0X0PTB4	29	162	51	19.43						40.2857	64	3330	0	0	0	0	0	0	0	0					13	0.32
JGHFYTJASK6P95X	33	162	55.8	21.26						37.8571	59.15	2750	0	0	0	0	0	0	0	0					3.35	0.09
R9BLA690L9YUG7N	32	163	49	18.44						39.1429	60	3480	0	0	0	0	0	0	0	0					11	0.28
4HFH4OG4ML8H2KN	33	160	55	21.48						38.7143	74	3750	0	0	0	0	0	0	0	0					19	0.49
L464DHG9UL5LGEI	34	160	54	21.09						38.8571	68.1	3180	0	0	0	0	0	0	0	0					14.1	0.36
M5YEKLRJ1TEFM09	33	160	46	17.97						40.5714	64	3340	0	0	0	0	0	0	0	0					18	0.44
3EPWPEKC8BS9MAJ	33	165	68	24.98						39	71.6	2720	0	0	0	1	0	0	0	0					3.6	0.09
M1J6GPLHU0GDQKS	34	163	53	19.95						38.5714	66	3070	0	0	0	0	0	0	0	0					13	0.34
4QF21YALRLTCSVI	33	155	46	19.15						39.7143	59.2	3790	0	1	0	0	0	0	0	0					13.2	0.33
9QXIPQY7DU2UR5Y	29	165	75	27.55						40.4286	84	3380	0	0	0	0	0	0	0	0					9	0.22
11JCBWBXL58KBCH	36	161	45	17.36						38.8571	60	2900	0	0	0	0	0	0	0	0					15	0.39
ZCWTBXJ6R32ZYZF	39	155	68	28.3						37.4286	77	3640	0	0	0	0	0	0	0	0					9	0.24
O7PP1TH38XXS0VL	34	152	50	21.64						38.8571	63.4	2880	0	0	0	0	0	0	0	0					13.4	0.34
1EAW42O4YNBDZW4	32	163	56	21.08						37.4286	72.8	3290	0	0	0	0	0	0	0	0					16.8	0.45
RK2XMXLR7LB5JOG	33	159	47	18.59						41.2857	62.4	3570	0	0	0	0	0	0	0	0					15.4	0.37
B5SSYCNZM8F71EC	29	166	50	18.14						40.1429	56.6	3160	0	0	0	0	0	0	0	0					6.6	0.16
3CSN840KBPVXZPG	36	158	50	20.03						39.2857	62.2	3000	0	0	0	0	0	0	0	0					12.2	0.31
S7OKJB9ORY9CU33	38	163	68	25.59						35.1429	75.9	3250	0	1	0	0	0	0	1	1					7.9	0.22
G92CAWRNLD433P7	35	157	41	16.63						40	53.5	3220	0	0	0	0	0	0	0	0					12.5	0.31
AOQHC19UR2ZB03P	33	161	60.2	23.22	15.2857	55	26.7143	66.55		41.1429	72.05	3080	0	0	0	0	0	0	0	0	-5.2	-0.34	6.35	0.24	11.85	0.29	11.55	1.01	17.05	0.66	5.5	0.38
814NKIHT52UNDZ3	31	165	56.5	20.75						40.4286	76	3960	0	0	0	0	0	0	0	0					19.5	0.48
KX4Y8T0G61K545Z	33	160	52	20.31						40.1429	68.7	4340	0	0	1	0	1	0	0	0					16.7	0.42
V2VI32Z3DFFJEV6	34	176	60	19.37						40.4286	78	3540	0	0	0	0	0	0	0	0					18	0.45
RI0QBKLO7ZMHEOB	34	151	50	21.93						40.7143	58.3	2660	0	0	0	1	0	0	0	0					8.3	0.2
CYNEEBWS0GKGZRO	31	160	50	19.53						37.7143	62.5	3180	0	0	0	0	0	0	0	0					12.5	0.33
SDMH87L5E2XJM1T	32	165	51	18.73						40	60.05	4050	0	0	1	0	0	0	0	0					9.05	0.23
FDFE7AYD2VU5DFG	35	163	49	18.44						36.8571	69.3	2460	0	1	0	0	0	0	1	0					20.3	0.55
YOCRG9W766ZN602	31	155	45.8	19.06	16.4286	45.55	25.4286	50.8		38.8571	56.8	2630	0	0	0	1	0	0	0	0	-0.25	-0.02	5	0.2	11	0.28	5.25	0.58	11.25	0.5	6	0.45
ANG4FDQ3TBPR99P	34	165	63	23.14						39.7143	77.1	3140	0	0	0	0	0	0	0	0					14.1	0.36
UFBX2VLH31Y3WM5	38	167	55	19.72						38.4286	68	2620	0	0	0	1	0	0	0	0					13	0.34
YEUSKE9HB426HLE	33	158	53	21.23						37.8571	57.55	2820	0	1	0	0	0	0	0	0					4.55	0.12
VJGIOFN2TEYZKE1	30	156	47.4	19.48						39.1429	56.3	2710	0	0	0	1	0	0	0	0					8.9	0.23
X99C353N5DLGVKU	31	163	52	19.57						38.2857	60.6	3090	0	1	0	0	0	0	0	0					8.6	0.22
UHEL9BQBLIR3X91	39	160	61	23.83						39.4286	73	3170	0	0	0	0	0	0	0	0					12	0.3
OS2FT58M3GG962Q	40	158	52	20.83						34.5714	67	2740	0	0	0	0	0	0	1	1					15	0.43
36YX0HHG8045IS7	39	163	60	22.58						36	72	1700	0	1	0	1	0	0	1	1					12	0.33
SQRSDH5DCXVMNSR	33	163	52	19.57						40.1429	59	2640	0	0	0	1	0	0	0	0					7	0.17
8B5R296S5UH6YED	37	162	71.7	27.32	15.5714		26.7143	74		36.8571	77.7	3100	0	1	0	0	0	0	1	0			2.3	0.09	6	0.16					3.7	0.36
9XAA3Y0NZAH2IG6	35	161	60	23.15						39.1429	72.7	3210	0	1	0	0	0	0	0	0					12.7	0.32
TC9NUG4KBMZXMYF	39	160	44	17.19						39	58.15	3740	0	1	0	0	0	0	0	0					14.15	0.36
MXLBAC1TDR60VPF	39	165	53	19.47						38.8571	74	2990	0	1	0	0	0	0	0	0					21	0.54
1QSX8AAI2EQLI3M	29	167	52	18.65						39.5714	63.5	3250	0	0	0	0	0	0	0	0					11.5	0.29
LX5B6JPOPM4WOL4	31	168	59.3	21.01	15.7143	60.5	27.1429	71.8		41.5714	80.85	3880	0	1	0	0	0	0	0	0	1.2	0.08	12.5	0.46	21.55	0.52	11.3	0.99	20.35	0.79	9.05	0.63
8VABNCCP9717I1V	31	162	67	25.53						39.2857	69	3320	0	1	0	0	0	0	0	0					2	0.05
V60TW3BAHH1SZ45	30	165	51	18.73						39.1429	70.5	3440	0	1	0	0	0	0	0	0					19.5	0.5
YYDSGOKHX1ASQ04	33	169	60	21.01						41.1429	77	3450	0	0	0	0	0	0	0	0					17	0.41
RIBFEZ9UCPNMX93	34	163	56	21.08						40.5714	74.8	3390	0	0	0	0	0	0	0	0					18.8	0.46
40JXI5QPD0AZ0I0	38	165	55	20.2						38.8571	75.9	3440	0	0	0	0	0	0	0	0					20.9	0.54
6AGTFO55IK0P79G	41	160	55	21.48						37.5714	67.8	3070	0	0	0	0	0	0	0	0					12.8	0.34
H7IL18MAUMK1MBI	31	157	51.9	21.06						40.1429	63.5	3530	0	0	0	0	0	0	0	0					11.6	0.29
OWAYB734B9VF9BG	34	152	47	20.34						37.1429	58.4	2850	0	0	0	0	0	0	0	0					11.4	0.31
GQ3C02HYKCU5NF3	31	157	50	20.28						38	62.5	2940	0	0	0	0	0	0	0	0					12.5	0.33
DCNOXAV1KJJZHGO	37	158	57.5	23.03						39	70.9	3710	0	0	0	0	0	0	0	0					13.4	0.34
N24BOIKJFFPWWYQ	34	167	53	19						37.5714	65.2	3060	0	0	0	0	0	0	0	0					12.2	0.32
DC7YDG5HXUZCVQ7	30	163	52	19.57						40.2857	66	3300	0	0	0	0	0	0	0	0					14	0.35
3SKIN9RN6E3B6P6	30	164	52	19.33			26	59.3		26.8571	59.3	920	0	1	0	0	0	0	1	1			7.3	0.28	7.3	0.27					0	0
E10Z28YKLL7ORRF	35	160	56	21.88						38.7143	69	3110	0	0	0	0	0	0	0	0					13	0.34
5X4CX26YI2319S9	39	160	45	17.58						38.1429	58.3	3490	0	0	0	0	0	0	0	0					13.3	0.35
TH0LKOQX3H9MGN7	30	171	55	18.81						39	65	3380	0	0	0	0	0	0	0	0					10	0.26
O4C50KWJJYW3M6C	30	158	51	20.43	16.2857	53.7	26.7143	59.5		40.4286	65.7	4170	0	1	1	0	1	0	0	0	2.7	0.17	8.5	0.32	14.7	0.36	5.8	0.56	12	0.5	6.2	0.45
FHJS6GNOAMD3YGM	30	167	56	20.08						41	72	3070	0	0	0	0	0	0	0	0					16	0.39
MCB5HGL5RR7UNPM	32	172	60	20.28						40.1429	77	3440	0	0	0	0	0	0	0	0					17	0.42
A1U6AV38JK2PAGK	37	160	50	19.53						40.1429	64	3580	0	0	0	0	0	0	0	0					14	0.35
Q5FIMPI7AKZVTFC	38	161	59	22.76						38.8571	69.5	3430	0	0	0	0	0	0	0	0					10.5	0.27
UDNHL0ZL0HZ0A8A	25	160	46	17.97						37.5714	57.8	3580	0	0	0	0	0	0	0	0					11.8	0.31
663R9SU4EM4SPKU	35	163	43	16.18						39.2857	63.2	3110	0	0	0	0	0	0	0	0					20.2	0.51
7Y6R5IUJB91XKFZ	38	157	49	19.88						38.7143	63.5	3240	0	0	0	0	0	0	0	0					14.5	0.37
J8AN90NI1ZUMHAR	38	165	59	21.67						40.5714	67	3790	0	0	0	0	0	0	0	0					8	0.2
ZJJL3GLLKDYDY7F	41	165	76.5	28.1						38.5714	91.5	3920	0	1	0	0	1	0	0	0					15	0.39
ISOFD6ACXGIWITA	36	161	62	23.92						41.4286	65.1	3640	0	1	0	0	0	0	0	0					3.1	0.07
SKL4SVBE7IQO44B	29	163	50	18.82						33.7143	65	2200	0	1	0	0	0	0	1	1					15	0.44
FLR0GUG1JT33VSY	29	157	51	20.69						37.8571	63.8	3030	0	0	0	0	0	0	0	0					12.8	0.34
RUGX34DP7X4EMR2	29	169	52	18.21						36.5714	67	2670	0	0	0	0	0	0	1	0					15	0.41
8DFZWWJI6GEQP3Z	34	160	57	22.27						40.7143	73	3020	0	0	0	0	0	0	0	0					16	0.39
3GXEC4RXZMHYO2X	36	158	78	31.24						37.5714	85.7	3200	0	0	0	0	0	0	0	0					7.7	0.2
ZYKI0GZLOA8T4LT	32	165	59	21.67						38	70.7	2830	0	0	0	0	0	0	0	0					11.7	0.31
P5AYGK1VYWHTXDR	34	168	54	19.13						40	68.9	3590	0	0	0	0	0	0	0	0					14.9	0.37
Z6G7QRRY7WNBRH6	39	163	54.8	20.63						39	68.8	2750	0	0	0	1	0	0	0	0					14	0.36
XELUN5UMOUTBKIQ	36	168	66	23.38						38.2857	75.5	3460	0	0	0	0	0	0	0	0					9.5	0.25
VR7GEHDTVZKF0KY	42	156	61	25.07						40.1429	64	3830	0	0	0	0	0	0	0	0					3	0.07
Z4HAAGJ75Y3VD6F	25	160	45	17.58						41.4286	61	4190	0	1	1	0	1	0	0	0					16	0.39
76OMIRKVQ3B8BJ0	34	157	45	18.26						41	55.9	2930	0	0	0	1	0	0	0	0					10.9	0.27
8WWEFCRLC2Z1A63	36	161	63	24.3						38	72.2	2960	0	0	0	0	0	0	0	0					9.2	0.24
XX9OGHJGX26VCNP	39	155	48	19.98						37	56	2880	0	0	0	0	0	0	0	0					8	0.22
9I18PJ5QUMYLW8H	33	158	43	17.22						38.5714	51.8	3080	0	0	0	0	0	0	0	0					8.8	0.23
C2NHTWA2IV6IVQZ	34	161	58	22.38						40.4286	68.65	3330	0	0	0	0	0	0	0	0					10.65	0.26
YNLU8KHDV59OONH	34	168	47	16.65						39.4286	55.8	3660	0	0	0	0	0	0	0	0					8.8	0.22
QUMJ6RQPZBVLIPJ	30	161	51	19.68						38.5714	65	3270	0	0	0	0	0	0	0	0					14	0.36
H297GD3BUSYKTEM	34	161	54	20.83						40.2857	60.25	3200	0	0	0	0	0	0	0	0					6.25	0.16
ZXDVF28CLJLT9MP	31	168	54	19.13						40	69.5	3540	0	0	0	0	0	0	0	0					15.5	0.39
A4CTD23DPJJ9T2G	30	166	70	25.4						39.7143	73	3530	0	0	0	0	0	0	0	0					3	0.08
MM60K1H0KQDYDUJ	32	159	50.5	19.98						39.7143	66.8	3560	0	1	0	0	0	0	0	0					16.3	0.41
VTMTTSPK7TAG201	33	155	41	17.07						38.5714	52	2810	0	0	0	0	0	0	0	0					11	0.29
5LMT75Z9RT572RC	27	169	60	21.01						37.4286	82.5	3010	0	0	0	0	0	0	0	0					22.5	0.6
NUCG00QL01022UT	36	160	58	22.66						41	73	3370	0	0	0	0	0	0	0	0					15	0.37
8K13FJY0FFCL7LV	36	171	53	18.13						38.1429	67.6	2960	0	1	0	0	0	0	0	0					14.6	0.38
151OLJCGNZG3AN7	35	160	60	23.44						38.1429	73	3390	0	0	0	0	0	0	0	0					13	0.34
5HPBWAHVRHF0SMS	36	164	58	21.56						37.8571	73	3000	0	0	0	0	0	0	0	0					15	0.4
M0RLAWK6G03EXY5	36	162	48	18.29						37.8571	59.9	2790	0	0	0	0	0	0	0	0					11.9	0.31
NKTWVHKE91KX8TS	38	156	53	21.78						41	66.15	4000	0	1	1	0	0	0	0	0					13.15	0.32
7HJ0RY1O0BIDTAX	33	168	56	19.84						40	71.5	3470	0	0	0	0	0	0	0	0					15.5	0.39
3Z1Z7DJBJDTXBPR	29	155	47.4	19.73	17.1429	49.2	26.2857	53.2		41.2857	60	3150	0	0	0	0	0	0	0	0	1.8	0.11	5.8	0.22	12.6	0.31	4	0.44	10.8	0.45	6.8	0.45
4DO7AR7OGMBR30K	33	165	55	20.2						39.2857	65.5	3980	0	0	0	0	0	0	0	0					10.5	0.27
PEC58UC93CPN0BI	37	164	57	21.19						40.2857	67.5	3380	0	0	0	0	0	0	0	0					10.5	0.26
CW91DU7UWCJD6IW	31	158	62	24.84						36	74	2860	0	0	0	0	0	0	1	0					12	0.33
6RBE0KGDZPS4YB2	28	175	58	18.94						41	77.5	3940	0	1	0	0	0	0	0	0					19.5	0.48
LYZ5XLHH69U3AMY	36	153	45	19.22						38.7143	58.2	2980	0	0	0	0	0	0	0	0					13.2	0.34
S6Q04238IV09N90	31	160	57.5	22.46	15.7143	59	25.7143	63		39.2857	69	3780	0	0	0	0	0	0	0	0	1.5	0.1	5.5	0.21	11.5	0.29	4	0.4	10	0.42	6	0.44
NAELYSYMNLF7ZX1	40	160	66.6	26.02	16.1429	62	26.5714	70.2		37.5714	75.2	3860	0	1	0	0	1	0	0	0	-4.6	-0.28	3.6	0.14	8.6	0.23	8.2	0.79	13.2	0.62	5	0.45
S8EF8WB3FZFXOMQ	28	161	52	20.06						40.4286	65.32	3470	0	0	0	0	0	0	0	0					13.32	0.33
7QYWY9CT021DK1M	36	171	63	21.55						41.4286	86	3730	0	1	0	0	0	0	0	0					23	0.56
Y1C5UEWEE8OCDMB	34	163	56	21.08						41.2857	68	2890	0	0	0	1	0	0	0	0					12	0.29
C91RI3802JJJF6X	38	162	61	23.24						38.1429	68	3520	0	0	0	0	0	0	0	0					7	0.18
4AWAM2Q8W16ZA3B	36	160	53	20.7						38.7143	65.5	3240	0	0	0	0	0	0	0	0					12.5	0.32
D2V1JMW2FQGPUXN	31	160	60	23.44						39.2857	72.3	3630	0	0	0	0	0	0	0	0					12.3	0.31
VSNIXXZG5PAGP5M	33	165	66	24.24						40.8571	80.3	3300	0	0	0	0	0	0	0	0					14.3	0.35
RWYKDBBKA1PMWVM	34	164	70	26.03						39.5714	83.8	3860	0	1	0	0	0	0	0	0					13.8	0.35
4JPC8Q1M27EMNXB	28	160	53	20.7						37.7143	67	2980	0	0	0	0	0	0	0	0					14	0.37
SWYF16IAE4J9BXR	36	153	39.5	16.87						37.8571	52.4	2970	0	0	0	0	0	0	0	0					12.9	0.34
955ST0K29NIN1I1	25	163	50.7	19.08	16.8571	51	26	55.6		41	63	3920	0	0	0	0	0	0	0	0	0.3	0.02	4.9	0.19	12.3	0.3	4.6	0.5	12	0.5	7.4	0.49
TS1SZWXF5D1DP20	32	165	54	19.83						39.8571	69.7	3830	0	0	0	0	0	0	0	0					15.7	0.39
UVUW111FK0G7JEN	31	162	50	19.05						40.5714	67	3320	0	0	0	0	0	0	0	0					17	0.42
FAFTCZLPV3CBGO9	36	154	45	18.97						39.8571	58.2	3310	0	0	0	0	0	0	0	0					13.2	0.33
4A9GB9CG1FBAYIK	41	157	80	32.46						37.4286	94	4600	0	1	1	0	1	0	0	0					14	0.37
R5BLR5IUO0NC0ZG	33	161	51	19.68						40	66.3	3470	0	0	0	0	0	0	0	0					15.3	0.38
C36VHYXZBVW7UVO	39	158	53	21.23						38.8571	61.75	3650	0	0	0	0	0	0	0	0					8.75	0.23
PS36J0S8ITA2XEM	32	159	73	68.43						35.7143	76.25	2930	0	0	0	0	0	0	1	1					3.25	0.09
R3HGCMDZS0X3P5X	32	157	53.8	21.83						40.2857	67	3210	0	0	0	0	0	0	0	0					13.2	0.33
LAC7Y57XPV6QXOI	32	166	60	21.77						40.1429	75.3	3120	0	0	0	0	0	0	0	0					15.3	0.38
8J9JTV3XEH9C2LY	32	165	53	19.47						38.5714	73.05	2970	0	0	0	0	0	0	0	0					20.05	0.52
S7J1Z5JHOJTOHN6	34	161	52.3	20.18	16.7143	52.5	26.5714	58.3		37.7143	63.5	3480	0	0	0	0	0	0	0	0	0.2	0.01	6	0.23	11.2	0.3	5.8	0.59	11	0.52	5.2	0.47
24KI2U3IZNYG2Y1	36	160	48	18.75						41.1429	58	3460	0	0	0	0	0	0	0	0					10	0.24
DXW5M4KPMUMLYP9	35	158	45	18.03						35.7143	55	2730	0	0	0	0	0	0	1	0					10	0.28
OBWAW7HVKDLZXHO	33	167	60	21.51						41	79.5	3420	0	0	0	0	0	0	0	0					19.5	0.48
AG4UPEN3AL6VZHT	34	168	65.6	23.24						39	69	3180	0	0	0	0	0	0	0	0					3.4	0.09
F6PT4OQSQFY75GR	36	157	53.1	21.54			26.8571	55		39.8571	58.75	3410	0	0	0	0	0	0	0	0			1.9	0.07	5.65	0.14					3.75	0.29
Y8W0DFTSF2FOPB6	33	160	68	26.56						38.8571	79.6	3130	0	1	0	0	0	0	0	0					11.6	0.3
1ZPMXSN0PKC14SL	42	160	55	21.48						39.5714	64.1	3260	0	0	0	0	0	0	0	0					9.1	0.23
YM8PX4TLJM4K101	26	169	54	18.91						36.5714	69	2680	0	0	0	0	0	0	1	0					15	0.41
14CDYCB5GI51IX1	32	165	59	21.67						40	71.2	3550	0	0	0	0	0	0	0	0					12.2	0.31
5LX0S13JQOC5G9U	32	170	63	21.8						38.5714	88	4020	0	0	1	0	1	0	0	0					25	0.65
4SCOKTO2BVHVKU7	31	169	60	21.01						38.2857	70.2	3460	0	1	0	0	0	0	0	0					10.2	0.27
JE7BOQ9Q7JIX8N9	37	163.5	58	21.7						38.2857	69.15	3940	0	0	0	0	1	0	0	0					11.15	0.29
245ZUKU8LB0WBXG	36	166.5	72.5	26.15	16.8571	66	26.5714	76		41.2857	81.3	4190	0	1	1	0	1	0	0	0	-6.5	-0.39	3.5	0.13	8.8	0.21	10	1.03	15.3	0.63	5.3	0.36
DIO549G8G9AG5U0	32	167	53	19						40.5714	70.5	2920	0	0	0	0	0	0	0	0					17.5	0.43
62BQXECNYRDB5U5	34	166	53	19.23						38.1429	63.6	2800	0	0	0	0	0	0	0	0					10.6	0.28
CZ6IBY82RYUKI4L	30	160	52	20.31						41.5714	65.3	3440	0	0	0	0	0	0	0	0					13.3	0.32
U5EG0OL3GDWFMM3	31	163	58	21.83						37.2857	67.1	2980	0	0	0	0	0	0	0	0					9.1	0.24
6KD0MXEKNZNAMOG	29	160	78	30.47						35.4286	78	2570	0	1	0	0	0	0	1	0					0	0
7H6YW4R27DU9I43	41	154	56	23.61						39	73.5	3150	0	0	0	0	0	0	0	0					17.5	0.45
GKWC6IBJB1G7B9H	36	167	55	19.72						40.1429	66	3260	0	0	0	0	0	0	0	0					11	0.27
IX0QFIN8OW59DGT	35	170	62.8	21.73	16	63	27.4286	68.5		38.1429	75	3270	0	1	0	0	0	0	0	0	0.2	0.01	5.7	0.21	12.2	0.32	5.5	0.48	12	0.54	6.5	0.61
INIVUP4MZ1GG01Y	36	158	47	18.83						40.2857	64.25	3300	0	1	0	0	0	0	0	0					17.25	0.43
ZE79RAYMEOA1VZS	37	160	52	20.31						40.1429	62	3270	0	0	0	0	0	0	0	0					10	0.25
ETVA7O9P4JDGSXW	36	167	67	24.02						39.2857	84	3520	0	0	0	0	0	0	0	0					17	0.43
LFKMRBN274I9F81	32	166	68	24.68						38.4286	80.7	2970	0	0	0	0	0	0	0	0					12.7	0.33
3N4P50M0DIGZ7LY	35	168	48	17.01						41.1429	61.5	3360	0	0	0	0	0	0	0	0					13.5	0.33
7J9T9WFJLH65B19	32	150	48	21.33						37.5714	60	2850	0	0	0	0	0	0	0	0					12	0.32
M19WHLR5K0XWGBE	35	164	64	23.8						38.5714	78.7	3230	0	0	0	0	0	0	0	0					14.7	0.38
5HG0GIH6HX710HC	35	172	53	17.92						39	68.5	3240	0	0	0	0	0	0	0	0					15.5	0.4
LAMZ0HE6WEAC5V2	31	163	53	19.95						40	65.1	3430	0	0	0	0	0	0	0	0					12.1	0.3
YAEHBZXQYSBE89Y	38	163	61.4	23.11	16.2857	62	27	69.1		35.2857	76.1	2050	0	1	0	0	0	0	1	0	0.6	0.04	7.7	0.29	14.7	0.42	7.1	0.66	14.1	0.74	7	0.84
F336VVFIEPCNF06	34	164	56	20.82						40.7143	66	3080	0	0	0	0	0	0	0	0					10	0.25
QK6KU5Z980ACKVA	32	168	50	17.72						38.4286	58.65	3170	0	1	0	0	0	0	0	0					8.65	0.23
33V7JGSE58UR33Q	33	165	49	18						39.4286	64	3690	0	0	0	0	0	0	0	0					15	0.38
23VS1K5SQIOM3NG	34	157	48.2	19.55	16.2857	49.8	26.1429	52.5		39.4286	59.2	3000	0	0	0	0	0	0	0	0	1.6	0.1	4.3	0.16	11	0.28	2.7	0.27	9.4	0.41	6.7	0.5
4MAW9U6LP67URHG	33	156	49	20.13						39.2857	58.9	3260	0	0	0	0	0	0	0	0					9.9	0.25
HEZMV1ICHQLVH8D	35	147	50	23.14						40.1429	61	3210	0	1	0	0	0	0	0	0					11	0.27
GA149MBHB623L2E	28	160	52.2	20.39	15.7143	53.8	25.1429	59.75		39.2857	64.65	3470	0	0	0	0	0	0	0	0	1.6	0.1	7.55	0.3	12.45	0.32	5.95	0.63	10.85	0.46	4.9	0.35
S7H3XLE8ZE37POY	29	164	60	22.31	16.2857	61	26.2857	65.4		39.5714	68.9	3740	0	0	0	0	0	0	0	0	1	0.06	5.4	0.21	8.9	0.22	4.4	0.44	7.9	0.34	3.5	0.26
26EV8IZPBALJKOV	32	163	53	19.95						38.4286	73	3580	0	1	0	0	0	0	0	0					20	0.52
7PJ570PMLESI402	35	164	53	19.71						35.2857	63.6	2300	0	1	0	0	0	0	1	0					10.6	0.3
Z1H70U0LA7PB3PN	32	160	50	19.53						40.2857	66.5	3790	0	0	0	0	0	0	0	0					16.5	0.41
QGL08DFRJZEFYNA	33	168	63	22.32						40.1429	86	3890	0	1	0	0	0	0	0	0					23	0.57
HMEDEQYIQQFPQSB	37	156	48	19.72						40.2857	59.15	3450	0	0	0	0	0	0	0	0					11.15	0.28
KUHZKW2GX1KQF5O	33	166	62	22.5						37.2857	83	3040	0	1	0	0	0	0	0	0					21	0.56
65H4QK2C2WME83G	39	153	48	20.5						39.5714	59	3130	0	0	0	0	0	0	0	0					11	0.28
UNJISSNZRU40UHP	34	171	60	20.52						38.7143	72	3410	0	1	0	0	0	0	0	0					12	0.31
J6XUUQ9XOWFHMMA	38	163	62	23.34						40	71.65	3020	0	0	0	0	0	0	0	0					9.65	0.24
Y019LJVUW2Y74O5	35	163	53	19.95						40.7143	68.55	3390	0	0	0	0	0	0	0	0					15.55	0.38
I5ZM7RX7O2PLZEL	28	166	63	22.86						38.1429	71	3200	0	0	0	0	0	0	0	0					8	0.21
MN1N4PPT3U3GOW1	35	162	65	24.77						39	77	3630	0	0	0	0	0	0	0	0					12	0.31
UQAOU0H8SFWN32O	34	165	78.5	28.83						41	78	3180	0	0	0	0	0	0	0	0					-0.5	-0.01
MAL3YADNTB4LGM6	30	163	49	18.44						40	63	3200	0	0	0	0	0	0	0	0					14	0.35
58G1FAL9YNGHFSX	37	156	50	20.55						38.1429	65.3	3070	0	0	0	0	0	0	0	0					15.3	0.4
G2PFYN4W1ZPGTT8	31	161	52	20.06						40	69	3460	0	0	0	0	0	0	0	0					17	0.43
W0BOPA3JY8JDZZM	39	163	69	25.97						40	80	3880	0	0	0	0	0	0	0	0					11	0.28
9SD4JVYRL3DQCPV	29	167	53	19						39.2857	65.2	2980	0	0	0	0	0	0	0	0					12.2	0.31
VIA2DWQLELU9HZ1	32	161	57	21.99			27.2857	61.5		41.8571	66.4	3320	0	0	0	0	0	0	0	0			4.5	0.16	9.4	0.22					4.9	0.34
CWYRJZIEG3LI1YU	36	167	54	19.36						38	69.2	3090	0	0	0	0	0	0	0	0					15.2	0.4
1GFO37690SWCMO4	35	157	47	19.07						37.1429	57.5	3000	0	1	0	0	0	0	0	0					10.5	0.28
D9572U35ZSS49A1	33	160	50	19.53						39.7143	64	3260	0	0	0	0	0	0	0	0					14	0.35
UCO95QO2EGP6MVS	34	163	51	19.2						38.5714	64.5	3250	0	0	0	0	0	0	0	0					13.5	0.35
GDLTRPMAWKRSD66	38	165	71.4	26.23						39.4286	78.8	3700	0	0	0	0	0	0	0	0					7.4	0.19
NB7JW8I1T9XAMSC	32	156	48	19.72	16.1429	52	27.2857	58		39.4286	65	3360	0	0	0	0	0	0	0	0	4	0.25	10	0.37	17	0.43	6	0.54	13	0.56	7	0.58
JXOLSB7KH0MQUTP	28	167	55	19.72						40.4286	64.5	3920	0	0	0	0	0	0	0	0					9.5	0.23
Y7NGQ45R54P2W3D	33	158	67.25	26.94	16.1429	64	28	70.7		41.8571	79	3740	0	1	0	0	0	0	0	0	-3.25	-0.2	3.45	0.12	11.75	0.28	6.7	0.57	15	0.58	8.3	0.6
A0NN50J4FHVPD8I	31	160	52	20.31						40.2857	68	3460	0	0	0	0	0	0	0	0					16	0.4
CZ5XDAAUJ0USFIZ	27	168	62	21.97						40	76.3	3260	0	0	0	0	0	0	0	0					14.3	0.36
XX1AWIA7TKZ0NZL	35	163	62	23.34						36.1429	68	2670	0	0	0	0	0	0	1	0					6	0.17
TSXBV40YS4FBFGS	30	167	54	19.36						39.7143	69.4	4160	0	0	1	0	1	0	0	0					15.4	0.39
ZZZ9COEGC28MFDW	34	161	44	16.97						38.2857	53.9	2980	0	0	0	0	0	0	0	0					9.9	0.26
9AZ2VJTMXTO9RMC	27	160	46	17.97						38.1429	49	2820	0	0	0	0	0	0	0	0					3	0.08
731OHZS3LPW9CT6	35	161	49	18.9						40.2857	58	2890	0	1	0	0	0	0	0	0					9	0.22
8CVZBABLP8T2AI8	34	170	52	17.99						39	67.5	3560	0	0	0	0	0	0	0	0					15.5	0.4
GJQSNQUT8D4QYXG	34	166	52	18.87						39.1429	63.35	3140	0	0	0	0	0	0	0	0					11.35	0.29
4RVRB9T5Z35WXGG	33	160	49.45	19.32			27.2857	55.4		39.2857	57.95	2760	0	0	0	1	0	0	0	0			5.95	0.22	8.5	0.22					2.55	0.21
O9QZKAG0CAUNEU2	31	158	43	17.22						38.5714	56.7	3260	0	0	0	0	0	0	0	0					13.7	0.36
S5T07H7YW3GN5SS	36	159	57	22.55						39	64.9	3400	0	0	0	0	0	0	0	0					7.9	0.2
7VUDUOUZK684RMS	34	173	60	20.05						39.1429	78	3110	0	0	0	0	0	0	0	0					18	0.46
IJOJAH79PNX6B9H	37	158	52	20.83						40.2857	66.5	3100	0	1	0	0	0	0	0	1					14.5	0.36
8HZ3D36NQT63FGG	34	160	49	19.14						41.5714	66	3970	0	1	0	0	0	0	0	0					17	0.41
C3GHZ5Y6HVTE3VL	29	163	62	23.34	15.4286	63	26.4286	70		39.7143	75.4	3830	0	0	0	0	0	0	0	0	1	0.06	8	0.3	13.4	0.34	7	0.64	12.4	0.51	5.4	0.41
R1MW9749ONSGC79	35	156	56	23.01						38.1429	64	2510	0	0	0	1	0	0	0	0					8	0.21
3E2DOBLQDZ5WX24	32	168	56.4	19.98	15	51	27.5714	57.9		38.7143	62.3	2970	0	0	0	0	0	0	0	0	-5.4	-0.36	1.5	0.05	5.9	0.15	6.9	0.55	11.3	0.48	4.4	0.39
RFNBCHCZ49CSDKQ	36	164	48	17.85						33.4286	57.6	1860	0	0	0	0	0	0	1	0					9.6	0.29
4UX0DRD8C8DL1D3	35	158	56	22.43			26.7143	65.9		41	73.7	3760	0	0	0	0	0	0	0	0			9.9	0.37	17.7	0.43					7.8	0.55
GHDJR2C9EABWAOH	37	160	58	22.66						38.7143	69.75	3200	0	1	0	0	0	0	0	0					11.75	0.3
WUDAWZEABLUHTJ3	34	163	56	21.08						39.7143	68.5	3050	0	0	0	0	0	0	0	0					12.5	0.31
CQ1A066GUCE0FFB	40	163	51	19.2						39.4286	59	3180	0	0	0	0	0	0	0	0					8	0.2
11QZCW549XLGSNK	37	168	58	20.55						41	75.3	3320	0	0	0	0	0	0	0	0					17.3	0.42
ZLZ9S5BU7DN5O2U	28	158	53	21.23						41	66.65	4020	0	0	1	0	0	0	0	0					13.65	0.33
S6HGV4XW6KOLKYK	34	165	62	22.77						37.5714	70.2	2610	0	0	0	0	0	0	0	0					8.2	0.22
I9OIVAQMHLU2OTQ	38	163	53	19.95						37.8571	75.6	3570	0	1	0	0	0	0	0	0					22.6	0.6
LFZYNPZMWR66NM4	39	164	76	28.26						36.1429	86.45	3200	0	0	0	0	0	0	1	0					10.45	0.29
4HJ6SD061ETSXEQ	36	163	60	22.58						38.1429	74.8	3020	0	0	0	0	0	0	0	0					14.8	0.39
8IEN5NF5ISQL2RW	35	158	63	25.24						39.4286	77.5	3430	0	0	0	0	0	0	0	0					14.5	0.37
7R958HQX5BVQU2O	35	155	56.8	23.64	16	55	27.1429	59.5		38.4286	62.5	3520	0	1	0	0	0	0	0	0	-1.8	-0.11	2.7	0.1	5.7	0.15	4.5	0.4	7.5	0.33	3	0.27
MSAF1R6I3AYYMA9	33	161	54	20.83						38.7143	71	3160	0	1	0	0	0	0	0	0					17	0.44
TUL5944YA2GFT6B	32	163	58	21.83						39.8571	75	3620	0	0	0	0	0	0	0	0					17	0.43
N0C4P3WQ1PL0R97	29	163	47	17.69						40.5714	68	3320	0	0	0	0	0	0	0	0					21	0.52
TJ46J7GJRT00L7T	32	161	49	18.9						39.7143	63.5	3500	0	0	0	0	0	0	0	0					14.5	0.37
KZJFUOV9Z0FFPQY	31	159	65	25.71						38.7143	74.6	3370	0	0	0	0	0	0	0	0					9.6	0.25
4F3OL387YPCIGFI	41	157	60	24.34						40.8571	69.2	3300	0	1	0	0	0	0	0	0					9.2	0.23
2D78Q5H19L7RFUN	30	163	53.5	20.14						38.4286	63.7	3410	0	0	0	0	0	0	0	0					10.2	0.27
J4QFQC55FQH0NOL	30	163	73	27.48						40.8571	91	3790	0	1	0	0	0	0	0	0					18	0.44
7Z09QMZ0VXUTL5M	28	173.5	53	17.61						40.2857	73.5	3470	0	0	0	0	0	0	0	0					20.5	0.51
C03677K3GH7QTXO	30	158	53.6	21.47			27.7143			39.8571	68.8	2500	0	0	0	1	0	0	0	0					15.2	0.38
PP2OTWUY6IJ44RT	30	155	47	19.56	16.1429	47	26.1429	50.5		39.1429	55	3060	0	0	0	0	0	0	0	0	0	0	3.5	0.13	8	0.2	3.5	0.35	8	0.35	4.5	0.35
60UJ02HQLX7785H	39	160	49	19.14						38.8571	60.8	2840	0	1	0	0	0	0	0	0					11.8	0.3
OZPCJUC4QCUUZIP	33	168	70	24.8						38.1429	84	3750	0	0	0	0	0	0	0	0					14	0.37
SH10WRWYC1WABSV	36	160	52	20.31						38.8571	69	2990	0	0	0	0	0	0	0	0					17	0.44
IRDWOKCUM9KQHYT	37	164	60	22.31						38.2857	78	3180	0	0	0	0	0	0	0	0					18	0.47
YBWTBGE1FL3RY3D	30	170	55	19.03						38	80	3710	0	0	0	0	0	0	0	0					25	0.66
YTKG4X9958O9UAP	33	168.5	80	28.18	17.4286	75	26.2857	81		41	85	3540	0	0	0	0	0	0	0	0	-5	-0.29	1	0.04	5	0.12	6	0.68	10	0.42	4	0.27
XQ38LDKTTFTVNGA	34	153	47	20.08						39.1429	52	2800	0	0	0	0	0	0	0	0					5	0.13
KQNUV2SAPS59N6X	31	159	62	24.52						38.2857	81	3920	0	0	0	0	1	0	0	0					19	0.5
LVBWHCKWTFYU6M4	29	165	58.15	21.36	17.4286	60.65	26.8571	67.6		37.5714	71.4	2990	0	0	0	0	0	0	0	0	2.5	0.14	9.45	0.35	13.25	0.35	6.95	0.74	10.75	0.53	3.8	0.35
TGFCF7L8YWIR9O4	35	169	51	17.86						41.5714	62.3	2800	0	0	0	1	0	0	0	0					11.3	0.27
3ZQ5VVWA0QIBGYP	36	170	57	19.72						34	71	2520	0	0	0	0	0	0	1	1					14	0.41
U5J6MU5BTTQFIP8	34	160	53	20.7						38.2857	63.5	3550	0	0	0	0	0	0	0	0					10.5	0.27
2XJW6KXK25ND44R	32	168	60	21.26						38.5714	64.5	3180	0	0	0	0	0	0	0	0					4.5	0.12
HLCFRUIE4LSY46F	30	159	63.1	24.96						41.2857	64.75	2380	0	0	0	1	0	0	0	1					1.65	0.04
S6NFSPPMSL3YGGL	31	165	46	16.9						39	60	3160	0	0	0	0	0	0	0	0					14	0.36
3AB763WYUMXZ8CN	34	160	46.6	18.2	16.5714	48.3	26.2857	53.75		40.2857	60.25	2890	0	0	0	0	0	0	0	0	1.7	0.1	7.15	0.27	13.65	0.34	5.45	0.56	11.95	0.5	6.5	0.46
DDU5ET5M6CNI41K	34	170	52	17.99						38.7143	65	3040	0	0	0	0	0	0	0	0					13	0.34
4ZPH2IP4G1FQ6Q3	31	154	51	21.5						38.7143	62.1	3290	0	0	0	0	0	0	0	0					11.1	0.29
XSE3AUFD93LPIN1	36	166	68	24.68	15.4286	67.4				40.5714	75	3620	0	0	0	0	0	0	0	0	-0.6	-0.04			7	0.17			7.6	0.3
O9R2W7K3J3106I1	37	160	56	21.88						37.8571	68.6	3190	0	0	0	0	0	0	0	0					12.6	0.33
A07BO5I4573FPXR	32	167	58.5	20.98			26.1429	59.25		39	65.7	3370	0	1	0	0	0	0	0	0			0.75	0.03	7.2	0.18					6.45	0.5
Z6RAPUR8D19DG1N	32	158	50	20.03						40.1429	66	3550	0	1	0	0	0	0	0	0					16	0.4
5HTFX3LMELCRIOW	33	168	56	19.84						38.8571	70.5	3570	0	0	0	0	0	0	0	0					14.5	0.37
TNJLE0F7I4LTUHT	41	159	55	21.76						38.5714	70	3030	0	0	0	0	0	0	0	0					15	0.39
OFEQTJ4CX258CN0	31	164	65.7	24.43	16	64	27	68		39.5714	73.65	3170	0	0	0	0	0	0	0	0	-1.7	-0.11	2.3	0.09	7.95	0.2	4	0.36	9.65	0.41	5.65	0.45
N1ZSZQWFNMW07EW	32	160	75	29.3						39	82	3430	0	0	0	0	0	0	0	0					7	0.18
KLI2NYINHIX7VAZ	29	163	66	24.84	15.7143	67	24.2857	72		39.1429	79	3360	0	0	0	0	0	0	0	0	1	0.06	6	0.25	13	0.33	5	0.58	12	0.51	7	0.47
NUQ7SL2NH24SD90	32	161	48	18.52						41	66	3680	0	1	0	0	0	0	0	0					18	0.44
KAKR66O5KVYJPJM	33	164	68	25.28						40.4286	84	3400	0	0	0	0	0	0	0	0					16	0.4
TEP3VRNWWAT84LI	34	163	48	18.07						40.1429	56.8	2780	0	0	0	1	0	0	0	0					8.8	0.22
P4OXGAOWYVO7TMS	33	162	58.15	22.16	16.7143	53	25.7143	60.1		41.7143	66.2	3300	0	1	0	0	0	0	0	0	-5.15	-0.31	1.95	0.08	8.05	0.19	7.1	0.79	13.2	0.53	6.1	0.38
H4Q4GVJ352NST96	33	157	63	25.56						39.2857	65	2810	0	0	0	0	0	0	0	0					2	0.05
V105ULHC268W4YV	42	166	50	18.14						39.8571	60.5	3700	0	0	0	0	0	0	0	0					10.5	0.26
RWVKI6KA9JQTKH2	28	166	62	22.5						39	74.2	3870	0	0	0	0	0	0	0	0					12.2	0.31
2RNVIAGREB08378	31	163	50	18.82						40	63.25	3510	0	0	0	0	0	0	0	0					13.25	0.33
N3UQGCMT1YF2K1H	29	165	51.5	18.92						40.5714	68	3550	0	1	0	0	0	0	0	0					16.5	0.41
9EJZZ9GRZVZXB4Q	30	158	55	22.03						39.5714	57	3570	0	0	0	0	0	0	0	0					2	0.05
J136NZ9OIZ8IDP9	33	164	53.15	19.76	16.2857	55.3	25.2857	59		39.1429	65	2950	0	0	0	0	0	0	0	0	2.15	0.13	5.85	0.23	11.85	0.3	3.7	0.41	9.7	0.42	6	0.43
DA7EUJL85OJVBTX	37	162	52	19.81						40.1429	62.3	3360	0	0	0	0	0	0	0	0					10.3	0.26
OYVBAW6U8U3AOKR	35	164	58	21.56			26.1429	63.7		38.8571	71.2	3270	0	0	0	0	0	0	0	0			5.7	0.22	13.2	0.34					7.5	0.59
QXKHYZG6OI2W1TX	30	158	54.4	21.79	16.8571	53	25.7143	59.8		35.2857	62	2440	0	1	0	0	0	0	1	0	-1.4	-0.08	5.4	0.21	7.6	0.22	6.8	0.77	9	0.49	2.2	0.23
LEUH015K1XOS03H	38	156.9	54.8	22.26						37.7143	63.8	3430	0	0	0	0	0	0	0	0					9	0.24
VPB708P77VRWIOE	36	160	43.25	16.89						39	51.4	3030	0	1	0	0	0	0	0	0					8.15	0.21
B3YWG6W8VLZJ5ZZ	36	165	43	15.79						38.2857	60.1	3570	0	0	0	0	0	0	0	0					17.1	0.45
Q0881CB2B12FK4Q	34	170	57	19.72						39.8571	69.9	4240	0	0	1	0	1	0	0	0					12.9	0.32
W76SJP18BDOFNJS	32	160	56	21.88						40.4286	71	4430	0	0	1	0	1	0	0	0					15	0.37
IWF398AG7KTMZ1M	34	169	60	21.01						37.5714	78.2	3280	0	0	0	0	0	0	0	0					18.2	0.48
BZ1D5ZN0ZVO0098	33	160	63	24.61						41.1429	76.3	3020	0	0	0	0	0	0	0	0					13.3	0.32
R4ZE7HUOBQCNGIN	36	158	58.5	23.43	15.4286	53	27.4286	59		39.5714	65.65	3000	0	0	0	0	0	0	0	0	-5.5	-0.36	0.5	0.02	7.15	0.18	6	0.5	12.65	0.52	6.65	0.55
DRVG939Y6WEQ3FG	33	167	60	21.51						38.2857	75	3170	0	0	0	0	0	0	0	0					15	0.39
E8IUQGWDOYAXE0I	37	164	65	24.17						39.1429	76	3330	0	0	0	0	0	0	0	0					11	0.28
OCOLA0D5PCNS2IQ	36	157	46	18.66						38.8571	57.65	3110	0	0	0	0	0	0	0	0					11.65	0.3
AU481C1YLF0LER4	30	159	60	23.73						37.1429	68.8	3090	0	1	0	0	0	0	0	0					8.8	0.24
G8Y8UVCF45KDKFM	33	160	52	20.31						40.5714	67	3890	0	0	0	0	0	0	0	0					15	0.37
IESJB53PDOH07ZH	39	162	60	22.86						40.5714	71	3310	0	0	0	0	0	0	0	0					11	0.27
9V12F8V28HCZ9GN	35	155	55	22.89						39.4286	70.55	3850	0	1	0	0	0	0	0	0					15.55	0.39
36A61D0P6025X7O	37	162	51	19.43						38.7143	67	3270	0	1	0	0	0	0	0	0					16	0.41
JUL0IDH14DNXPIN	31	164	60	22.31						39.4286	81	3540	0	0	0	0	0	0	0	0					21	0.53
T7N1TQT973NCOBG	38	170	51	17.65						40.5714	66	3260	0	1	0	0	0	0	0	0					15	0.37
FB5ZR740NIN0L02	28	164	52	19.33						40.1429	62.5	3380	0	0	0	0	0	0	0	0					10.5	0.26
THS4SWS2WAQL8ZH	34	166	60	21.77						38.1429	75	3530	0	0	0	0	0	0	0	0					15	0.39
DIXF3QA96TNM8HJ	31	165	51	18.73						40.1429	70	3660	0	0	0	0	0	0	0	0					19	0.47
XK9XE4WP0Y39GMJ	33	157	51.4	20.85	16.1429	53.8	26.2857	58		40.4286	62.9	3810	0	0	0	0	0	0	0	0	2.4	0.15	6.6	0.25	11.5	0.28	4.2	0.41	9.1	0.37	4.9	0.35
NC39WLJSHQ8SAHT	33	163	55	20.7						38.8571	76.5	3450	0	1	0	0	0	0	0	0					21.5	0.55
62QSSQLM8WWKLAU	36	160	61	23.83						38.7143	71.15	3450	0	0	0	0	0	0	0	0					10.15	0.26
KGGFDS90QW0GJOP	36	158	50	20.03						39.5714	65	3580	0	0	0	0	0	0	0	0					15	0.38
549CB5TF26CJZ6F	34	163	55	20.7						38	68.1	2800	0	1	0	0	0	0	0	0					13.1	0.34
HILD9BNWWHK8WPY	38	175	63	20.57	16.1429	58	28	65		41	73	3420	0	1	0	0	0	0	0	0	-5	-0.31	2	0.07	10	0.24	7	0.59	15	0.6	8	0.62
XLCRLBJO9GTUW3T	36	155	48	19.98						39.4286	59.55	3020	0	0	0	0	0	0	0	0					11.55	0.29
X2G69NT20X3X6ZS	28	165	51	18.73						40	66	3650	0	1	0	0	0	0	0	0					15	0.38
ZPLXK1QKXA1XY0T	33	157	47	19.07						39.8571	63.5	2660	0	1	0	1	0	0	0	0					16.5	0.41
YRBO25J3ZR7YGMU	31	161	57.2	22.07			26.7143	63		41.5714	69	3870	0	1	0	0	0	0	0	0			5.8	0.22	11.8	0.28					6	0.4
TMX0C70XKKJKNF0	31	163	55	20.7						38.7143	68.3	2620	0	0	0	1	0	0	0	0					13.3	0.34
YHW7865VF84CHKU	38	160	53	20.7						38.8571	66.1	3540	0	0	0	0	0	0	0	0					13.1	0.34
3ZOUC4XP6OOQW5T	33	159	48	18.99						39.2857	59.5	3420	0	1	0	0	0	0	0	0					11.5	0.29
7WEHG7FNC2HYLG0	33	161	47.5	18.32						40.5714	57	2770	0	1	0	1	0	0	0	0					9.5	0.23
7VSWCARR84B5A1J	31	158	54	21.63						40.4286	67.6	3160	0	0	0	0	0	0	0	0					13.6	0.34
AFSCOTDR0YMOSHC	34	164	64	23.8						38.5714	77.2	3360	0	0	0	0	0	0	0	0					13.2	0.34
FQJMX0FD2F629B6	29	161	51	19.68						40.1429	65.85	3460	0	0	0	0	0	0	0	0					14.85	0.37
H9MZF48V8A9AHY4	30	168	64	22.68						41	83.9	3400	0	1	0	0	0	0	0	0					19.9	0.49
7FWBM0CGX1UHQ3N	35	160	45.5	17.77						39.2857	55.5	3010	0	0	0	0	0	0	0	0					10	0.25
XN5JESZ2FKSVF71	34	164	54	20.08						39.4286	66	3040	0	0	0	0	0	0	0	0					12	0.3
7A3G2CI7L985CK1	37	160	55.8	21.8	15.2857	51	27.4286	57.6		39.2857	62.8	3460	0	1	0	0	0	0	0	0	-4.8	-0.31	1.8	0.07	7	0.18	6.6	0.54	11.8	0.49	5.2	0.44
E4C6J1BCT67DJWF	37	162	53	20.2						38.5714	68	3730	0	1	0	0	0	0	0	0					15	0.39
3CM9GI5BZLGKLIJ	40	155	47	19.56						39.2857	57.4	3410	0	1	0	0	0	0	0	0					10.4	0.26
52PIMU7CGYSLO1U	36	160.8	58	22.43						41.4286	76.6	3450	0	0	0	0	0	0	0	0					18.6	0.45
WEBNB1EDRB6BSDQ	27	164	47.9	17.81	16.2857	50				40.8571	60.6	3020	0	0	0	0	0	0	0	0	2.1	0.13			12.7	0.31			10.6	0.43
S8ZBEGHDQE4L54L	36	164	50	18.59						41.4286	66	2970	0	1	0	0	0	0	0	0					16	0.39
14UPCY0JW4LYSN6	34	163	55	20.7						39.2857	69.5	3160	0	0	0	0	0	0	0	0					14.5	0.37
IARMZ9NYN7T2KRH	28	164	51.35	19.09	16.2857	51.95	25.2857	56.8		39	64	3540	0	1	0	0	0	0	0	0	0.6	0.04	5.45	0.22	12.65	0.32	4.85	0.54	12.05	0.53	7.2	0.53
CREMD05DBZAYW9Y	35	156	63.3	26.01	15.5714	57	28.2857	65.5		38.4286	68	3150	0	1	0	0	0	0	0	0	-6.3	-0.4	2.2	0.08	4.7	0.12	8.5	0.67	11	0.48	2.5	0.25
E5K14F7ZZSMEM7X	31	160	48	18.75						38.4286	67.5	3150	0	0	0	0	0	0	0	0					19.5	0.51
4KDDY6E4BEGXTR7	34	165	52.5	19.28						39.1429	64.75	3060	0	0	0	0	0	0	0	0					12.25	0.31
PILZMCIMBVTQGLQ	36	161	54	20.83						39.4286	67.2	3090	0	0	0	0	0	0	0	0					13.2	0.33
ZD9VD8ZWV0K9VM2	34	160	52	20.31						38.8571	64.7	3180	0	0	0	0	0	0	0	0					12.7	0.33
YM6NNCLCMNS7V3D	28	158	48.7	19.51	15.8571	49.65	26.7143	57.8		39.1429	63.9	3110	0	0	0	0	0	0	0	0	0.95	0.06	9.1	0.34	15.2	0.39	8.15	0.75	14.25	0.61	6.1	0.49
KJDD93FOUWFAALI	36	150	55	24.44						39.5714	66.5	3040	0	1	0	0	0	0	0	0					11.5	0.29
MDVQ3UMREWCG6IW	34	163	47	17.69						38	61	2950	0	1	0	0	0	0	0	0					14	0.37
H8D5CGW1AHSLKUN	39	148.5	54.9	24.9						38.4286	68.9	3140	0	1	0	0	0	0	0	0					14	0.36
46ZBV8Q31O8323E	34	158	50	20.03						40.4286	65.5	3130	0	0	0	0	0	0	0	0					15.5	0.38
8Y0R51VKK0UTAOC	39	158	43	17.22						38.5714	57.2	3420	0	0	0	0	0	0	0	0					14.2	0.37
5RGKBMRVUH1L4OF	34	163	62	23.34						39.2857	82.5	2970	0	0	0	0	0	0	0	0					20.5	0.52
E951HNR2YHI5S2L	37	157	54	21.91						39.8571	68	3480	0	1	0	0	0	0	0	0					14	0.35
DFPTYEQUW5ZX87N	32	160	54	21.09						40.1429	65.2	3390	0	0	0	0	0	0	0	0					11.2	0.28
9AYNPC3R1D0A5M2	33	158	46.5	18.63						37.8571	57.5	2870	0	0	0	0	0	0	0	0					11	0.29
3YHEUGRCS7VKKQ8	37	163	63	23.71						39	79	3840	0	1	0	0	0	0	0	0					16	0.41
XR08Y89W3QUJEIG	33	162	51	19.43						39.4286	60	3070	0	1	0	0	0	0	0	0					9	0.23
9BM69TYY47Q7YNB	31	161	56	21.6						39.5714	72.5	3660	0	0	0	0	0	0	0	0					16.5	0.42
C6V697OWF1W5WWU	38	168	63.9	22.64						38.5714	70	3560	0	0	0	0	0	0	0	0					6.1	0.16
LRZTZ1ESD2WNAAR	37	162	52	19.81						40.5714	68	3610	0	1	0	0	0	0	0	0					16	0.39
EKQFL27L916G57L	38	160	50	19.53						41.2857	64.3	3200	0	0	0	0	0	0	0	0					14.3	0.35
Y0GQGQFX3ITKAQI	34	159	60	23.73						38.1429	72	3930	0	0	0	0	1	0	0	0					12	0.31
WFFSYS800DWZV2Y	44	156	45	18.49						38.4286	52.6	3290	0	1	0	0	0	0	0	0					7.6	0.2
RZ1F7PB8JM8NWKB	29	160	55	21.48	15.5714	56	27.2857	63.5		37.7143	68.9	3000	0	0	0	0	0	0	0	0	1	0.06	8.5	0.31	13.9	0.37	7.5	0.64	12.9	0.58	5.4	0.52
ZQCMJ1PCLL3DJK1	39	166	52	18.87						39.8571	68.75	3260	0	1	0	0	0	0	0	0					16.75	0.42
NYS2GTUNMSY3QI8	31	166	52	18.87						36.8571	60	3160	0	0	0	0	0	0	1	0					8	0.22
5C872NI2KNW9JDD	35	155	50	20.81						41.4286	59.3	2800	0	1	0	1	0	0	0	0					9.3	0.22
VIO7O0MEVR09HAF	33	165	51	18.73						40.1429	61.5	3530	0	0	0	0	0	0	0	0					10.5	0.26
M2XCDT9T2TKT172	37	166	55	19.96						40	62.7	3260	0	0	0	0	0	0	0	0					7.7	0.19
V8OD4ZLH0MPEF4V	37	159	45	17.8						40.2857	56	2830	0	0	0	1	0	0	0	0					11	0.27
JF7Q4BWC07AMNRC	34	171	50	17.1						40.1429	62	3310	0	0	0	0	0	0	0	0					12	0.3
7PHN96EBFZM021H	31	163	52	19.57						39.1429	61.7	2870	0	0	0	0	0	0	0	0					9.7	0.25
3KSUOUS6RB66PE2	32	165	55	20.2						38.7143	70	2920	0	0	0	0	0	0	0	0					15	0.39
AASO685J3J19F26	33	167	68	24.38						39.5714	79.3	3140	0	0	0	0	0	0	0	0					11.3	0.29
M6X7M6AQO439ERQ	32	162	55	20.96						38.5714	65.7	2480	0	1	0	1	0	0	0	0					10.7	0.28
FGHPUSIPD95X1DO	31	165	53	19.47						38.4286	68.5	2560	0	0	0	1	0	0	0	0					15.5	0.4
CUYWDEZJZDKATFP	40	160	52	20.31						40.1429	63.3	2780	0	0	0	1	0	0	0	0					11.3	0.28
QP5N23M125LKHU4	32	165	52	19.1						38.8571	63.4	3240	0	0	0	0	0	0	0	0					11.4	0.29
L9IXVOUBW7FWOKL	37	157	43	17.44						39.8571	56.3	3020	0	0	0	0	0	0	0	0					13.3	0.33
4X3FEZ4NT94PCWH	36	155	48	19.98						40.2857	62	3370	0	1	0	0	0	0	0	0					14	0.35
LYUJ3SR49ITXW0I	31	167	50	17.93						39.8571	64.4	3580	0	0	0	0	0	0	0	0					14.4	0.36
EFYNZD3WB2193IY	29	168	62.4	22.11						38.2857	80.95	3340	0	1	0	0	0	0	0	0					18.55	0.48
MPVJIFBLBMIBKV7	34	158	61	24.44						38	77.5	3050	0	1	0	0	0	0	0	0					16.5	0.43
N5G8C564B2BVLYZ	34	161	57	21.99						40.2857	72.6	3490	0	1	0	0	0	0	0	1					15.6	0.39
SJ485HWIX0LJFCZ	28	153	58	24.78	16.1429	58.5	25.5714	63		39.4286	68	2910	0	0	0	0	0	0	0	0	0.5	0.03	5	0.2	10	0.25	4.5	0.48	9.5	0.41	5	0.36
NBZZ78OKX9N7XBQ	31	166	63	22.86						39.5714	74	3500	0	0	0	0	0	0	0	0					11	0.28
VSICTALK92ZVLTT	31	158	50	20.03						40.1429	66	3610	0	1	0	0	0	0	0	0					16	0.4
7O23MYPDXV8OH7Q	35	160	60	23.44						39	73.3	3210	0	0	0	0	0	0	0	0					13.3	0.34
GSRH86PHUPQR88H	39	163	71.8	27.02	15.4286	66.5	28.4286	74		39.8571	79.9	4120	0	1	1	0	1	0	0	0	-5.3	-0.34	2.2	0.08	8.1	0.2	7.5	0.58	13.4	0.55	5.9	0.52
UFSFU9LIRWO8A7O	28	170	48	16.61						41.1429	59.8	3100	0	0	0	0	0	0	0	0					11.8	0.29
51BYIXJG1OLQK5H	30	168	55	19.49						33.8571	62	2140	0	1	0	0	0	0	1	0					7	0.21
KDDMTJ2SR122GZP	34	160	53.9	21.05						40.8571	65.1	3860	0	1	0	0	0	0	0	0					11.2	0.27
YJA4VTIVYUGUFCY	40	164	54	20.08						39.7143	73	3070	0	0	0	0	0	0	0	0					19	0.48
H3JQ6F102BEX00U	31	160	53	20.7	16.4286	53.7	26	58.5		39.7143	62.5	2940	0	0	0	0	0	0	0	0	0.7	0.04	5.5	0.21	9.5	0.24	4.8	0.5	8.8	0.38	4	0.29
UPA0OYH1GV9ZGA8	30	159	42	16.61						40.1429	55.2	3570	0	0	0	0	0	0	0	0					13.2	0.33
VT0TI2HBBO3GFRV	37	159	70	27.69						39	79	3180	0	0	0	0	0	0	0	0					9	0.23
QM5T9ZPW71KIJOL	36	163	52	19.57						39.4286	66.8	3450	0	1	0	0	0	0	0	0					14.8	0.38
S0X3HJS28CF6O5A	31	163	55	20.7						39.1429	69.5	3220	0	0	0	0	0	0	0	0					14.5	0.37
WWYNPAB3MYGD3CA	29	164	50	18.59						40.4286	62.7	3120	0	0	0	0	0	0	0	0					12.7	0.31
4K2NCR0NA00TA8S	31	163	51	19.2						37.2857	57.3	2940	0	0	0	0	0	0	0	0					6.3	0.17
XRY1CU7PCAEJYLQ	32	165	48	17.63						41.4286	61	3390	0	0	0	0	0	0	0	0					13	0.31
KTW1JF8CDVRPK7B	30	159	53	20.96						38.5714	70.35	3610	0	1	0	0	0	0	0	0					17.35	0.45
ZAQ4UCZBDEO9ZZ1	32	159	55	21.76	16.2857	55	26.4286	57.7		37.4286	62	2760	0	1	0	0	0	0	0	0	0	0	2.7	0.1	7	0.19	2.7	0.27	7	0.33	4.3	0.39
R7DQ8YEVWP27IRA	30	165	68	24.98			27	71		41.1429	75	3340	0	0	0	0	0	0	0	0			3	0.11	7	0.17					4	0.28
42DYBDVSM63MYDI	41	157	46	18.66						38	53	2790	0	1	0	0	0	0	0	0					7	0.18
KPSLCNES26ST2D3	31	157	48.95	19.86			27	53.95		39.7143	59.7	2900	0	0	0	0	0	0	0	0			5	0.19	10.75	0.27					5.75	0.45
7GJKN7DCV0CJRQ7	30	164	66.25	24.63	15.8571	67.6	25.8571	76.85		35.8571	85.55	2170	0	1	0	0	0	0	1	1	1.35	0.09	10.6	0.41	19.3	0.54	9.25	0.93	17.95	0.9	8.7	0.87
JVTS19MSMQA7IZM	32	159	62	24.52	15.5714	50	26.1429	67.5		39.4286	76	2930	0	0	0	0	0	0	0	0	-12	-0.77	5.5	0.21	14	0.36	17.5	1.66	26	1.09	8.5	0.64
2B4PMLVQL2RYU4W	29	160	50	19.53						38.7143	64.8	2800	0	1	0	0	0	0	0	0					14.8	0.38
6YERITM62QN9UZT	33	160	51	19.92						39.5714	63.8	3330	0	0	0	0	0	0	0	0					12.8	0.32
38GI58HPKLUW8YV	37	166	52	18.87						40	66.7	3220	0	0	0	0	0	0	0	0					14.7	0.37
YS66364459EVA9Q	35	161	57	21.99						39.8571	69.61	2990	0	0	0	0	0	0	0	0					12.61	0.32
WS8L10GITD4B0TV	25	167	62	22.23						41.4286	76	3410	0	1	0	0	0	0	0	0					14	0.34
WC119GMJXEUBBPD	36	162	48	18.29						38.4286	61.5	3340	0	1	0	0	0	0	0	0					13.5	0.35
KOBM3PX9SEEPX6T	37	157	56.5	22.92						38.8571	61.75	2860	0	1	0	0	0	0	0	0					5.25	0.14
6EO5H4D3O1KLU21	33	161.5	49	18.79						35.2857	60.3	2590	0	0	0	0	0	0	1	0					11.3	0.32
BQFCK4IZZMCJD8R	36	163	60	22.58						37.8571	74	3020	0	1	0	0	0	0	0	0					14	0.37
G3SG57F0NNJYCXK	30	165	62.4	22.92	15.7143	61	26.1429	67.5		40.2857	74.1	3400	0	0	0	0	0	0	0	0	-1.4	-0.09	5.1	0.2	11.7	0.29	6.5	0.62	13.1	0.53	6.6	0.47
F5905YVWB2R6RCF	31	170	54	18.69						38.7143	66.05	2920	0	1	0	0	0	0	0	0					12.05	0.31
6EZ9TY5D03S05E9	34	160	43	16.8						39.4286	54	2950	0	0	0	0	0	0	0	0					11	0.28
LIT1KZ994O30Z9H	32	163	53	19.95						38.2857	63	3160	0	1	0	0	0	0	0	0					10	0.26
FJ630LT925ZNOUU	37	166	54	19.6						39.4286	68	3700	0	0	0	0	0	0	0	0					14	0.36
PU4SZXPWDN842MH	34	158	55	22.03						40.4286	62.05	3560	0	0	0	0	0	0	0	0					7.05	0.17
ARLJW1I4WFBPVPI	33	163	49	18.44						40	66.1	3300	0	1	0	0	0	0	0	0					17.1	0.43
U9W7TRNV6TMDD3E	38	160	57	22.27						39	65.8	3120	0	1	0	0	0	0	0	0					8.8	0.23
QFGHEYU56XQONVH	37	157	53	21.5						38.1429	60	2860	0	0	0	0	0	0	0	0					7	0.18
XCRE1GOEIYLERU7	36	161	50	19.29						40.1429	60	3140	0	0	0	0	0	0	0	0					10	0.25
CTYS2KY0HSSKC34	40	162	63	24.01						36.5714	78.5	3350	0	1	0	0	0	0	1	0					15.5	0.42
L7C8LO92HL0KFG0	29	158	50.6	20.27						38.1429	58.85	2500	0	0	0	1	0	0	0	1					8.25	0.22
KAW0POBPRQ4JB8K	32	168	51	18.07						40.7143	66	3210	0	0	0	0	0	0	0	0					15	0.37
ZMA17GKZDO5FGMD	32	163	45	16.94						40.7143	54.5	2950	0	0	0	0	0	0	0	0					9.5	0.23
3ZLXQHX0M5B56PP	31	158	52	20.83						39.7143	56	2750	0	0	0	1	0	0	0	0					4	0.1
84BLQHUAOADE4VD	31	170	75	25.95						39.1429	88.9	2650	0	0	0	1	0	0	0	0					13.9	0.36
NDDYE7L2QX1X7YV	34	162	57	21.72						39.5714	66.65	3360	0	0	0	0	0	0	0	0					9.65	0.24
OWSCO9A2JY458LU	37	162	56	21.34						40.8571	71	3280	0	0	0	0	0	0	0	0					15	0.37
LQGU1RPP6OT6BCO	34	157	53	21.5						38.2857	67.5	3920	0	1	0	0	1	0	0	0					14.5	0.38
38GIYMNQXJ8ZQ9D	36	159	45	17.8						41.2857	58.15	3160	0	0	0	0	0	0	0	0					13.15	0.32
4EPZYH1MDHLJ8VX	25	165	61	22.41	15.7143	60	26.1429	64		40.2857	72	3460	0	0	0	0	0	0	0	0	-1	-0.06	3	0.11	11	0.27	4	0.38	12	0.49	8	0.57
6TM0B6P1PC7N1AK	29	161	49	18.9						37.7143	63	3060	0	0	0	0	0	0	0	0					14	0.37
PO8O0AR4GFQ7D6Z	30	163	88.6	33.35	15.7143	82				38.8571	94.3	3120	0	1	0	0	0	0	0	0	-6.6	-0.42			5.7	0.15			12.3	0.53
2S4IXT3DUBP3SYZ	30	166	51	18.51						39.4286	65	3020	0	0	0	0	0	0	0	0					14	0.36
S6QVIFIIHAALQQQ	37	157	44	17.85						35.4286	56.65	2380	0	1	0	0	0	0	1	1					12.65	0.36
WZIN94XGU2I9T7T	31	171	56	19.15						40.5714	70.15	3510	0	0	0	0	0	0	0	0					14.15	0.35
VBU66L6F54JN6HT	37	165	55.1	20.24	16.7143	59.3	26.7143	66.4		39	70.6	2880	0	1	0	0	0	0	0	0	4.2	0.25	11.3	0.42	15.5	0.4	7.1	0.71	11.3	0.51	4.2	0.34
TPSOFLYD8LUHWIU	39	162.5	58	21.96						40.1429	68.5	2800	0	0	0	1	0	0	0	0					10.5	0.26
8ILFAV7LYBNO3QO	29	160	61.5	24.02						39.8571	65.8	2840	0	0	0	0	0	0	0	0					4.3	0.11
W1Z1ZQ6HCYR8NLD	40	159	52	20.57						40.7143	67	3300	0	0	0	0	0	0	0	0					15	0.37
8I09K1OKNJ7ML0O	26	168	47.15	16.71	16.4286	50.1	26	55.8		41	61	3900	0	1	0	0	0	0	0	0	2.95	0.18	8.65	0.33	13.85	0.34	5.7	0.6	10.9	0.44	5.2	0.35
CNPHSACS3JERUIJ	32	159	62	24.52						38.5714	76.5	2510	0	1	0	1	0	0	0	0					14.5	0.38
K037KLF64A3ER0S	31	160	70	27.34						40.2857	86	3250	0	0	0	0	0	0	0	0					16	0.4
CPOEJADWO9WV4T0	36	164	65	24.17						37.8571	76	3180	0	0	0	0	0	0	0	0					11	0.29
INZ76QCHX8W9NAN	30	159	60	23.73	18.1429	62				37.8571		2940	0	0	0	0	0	0	0	0	2	0.11
ITCR7SVXWIC30L4	29	164.5	47	17.37						39.4286	66.7	3620	0	0	0	0	0	0	0	0					19.7	0.5
OYN0UG7BOXH20VV	31	158	52	20.83						39.4286	65.5	3030	0	0	0	0	0	0	0	0					13.5	0.34
4KV5G3IA3Q31UBD	41	155	57	23.73						38.8571	63.5	2970	0	1	0	0	0	0	0	0					6.5	0.17
1MYWBNY8MVELX0U	32	165	57	20.94						40.8571	69	3190	0	0	0	0	0	0	0	0					12	0.29
BAPVVD0LKEEYI7D	36	169	68	23.81						39.7143	84.55	3630	0	0	0	0	0	0	0	0					16.55	0.42
XIOLNQFI93CSZJF	33	153	43	18.37						40.7143	54.5	3430	0	1	0	0	0	0	0	0					11.5	0.28
LCZMWVV7NCOEIBR	33	162	86	32.77						38.7143	104.7	3560	0	0	0	0	0	0	0	0					18.7	0.48
HL4T8UBUISDOEK1	35	157	46	18.66						41.1429	58.1	3720	0	0	0	0	0	0	0	0					12.1	0.29
60T2OH7E1S32HJT	33	162	53	20.2						39.5714	66	3570	0	0	0	0	0	0	0	0					13	0.33
1E06KEOYNC251SZ	33	164	60	22.31						39	64	3130	0	0	0	0	0	0	0	0					4	0.1
AR3UA4MMTRIJOTO	33	163	52	19.57	16.7143	53.8	26.7143	59.05		40.7143	64.65	3300	0	0	0	0	0	0	0	0	1.8	0.11	7.05	0.26	12.65	0.31	5.25	0.53	10.85	0.45	5.6	0.4
QIJ1P7RD3AJBS1G	30	159.5	54	21.23						41.1429	70.3	3490	0	1	0	0	0	0	0	1					16.3	0.4
9SC49R8NDH9M3EC	27	169	61	21.36						38.5714	78.1	3010	0	1	0	0	0	0	0	0					17.1	0.44
C80P02ZNAZ4FEFO	34	160.5	53	20.57						38.2857	69	3390	0	1	0	0	0	0	0	0					16	0.42
KLCD3BAN1J64IYP	33	165	71	26.08							71	3170	0	1				0		0					0
J59PV6286CW2ALU	28	154	61	25.72						39.2857	73.4	3230	0	0	0	0	0	0	0	0					12.4	0.32
FA7S2CASLXWKZAR	32	159	50.1	19.82						40.8571	66.3	3720	0	1	0	0	0	0	0	0					16.2	0.4
FGUJB0ZO9HP9Z5B	36	155	69	28.72						40.8571	88.1	3740	0	1	0	0	0	0	0	0					19.1	0.47
8MVQTFHYZ5OFPON	41	158	61	24.44						41.2857	70.9	3220	0	0	0	0	0	0	0	0					9.9	0.24
HXTIBBQB1958COO	27	162	60.95	23.22	17.8571	60.95	28.2857	65.65		39.4286	67.55	3210	0	0	0	0	0	0	0	0	0	0	4.7	0.17	6.6	0.17	4.7	0.45	6.6	0.31	1.9	0.17
5QAXBU44B1ZDA5C	35	161	60	23.15						41	68.9	3320	0	1	0	0	0	0	0	0					8.9	0.22
EAX2YWAJ0650V61	36	168	57	20.2	16	57	24.4286	64		41.1429	72	3350	0	0	0	0	0	0	0	0	0	0	7	0.29	15	0.36	7	0.83	15	0.6	8	0.48
DJEVAWMJMS7TO0H	33	160	54	21.09						39.4286	69.7	2920	0	0	0	0	0	0	0	0					15.7	0.4
ORVMFQS0S806JH4	28	167	60	21.51	15.7143	60	24.5714	66.9		39.7143	73	3310	0	0	0	0	0	0	0	0	0	0	6.9	0.28	13	0.33	6.9	0.78	13	0.54	6.1	0.4
IAY8UMITMS1H6LU	37	168	57	20.2						40.1429	70	3280	0	0	0	0	0	0	0	0					13	0.32
C716THNWN40U0UB	30	163	55	20.7	16.1429	56	26.2857	61.8		40.1429	66.2	3150	0	0	0	0	0	0	0	0	1	0.06	6.8	0.26	11.2	0.28	5.8	0.57	10.2	0.43	4.4	0.32
RJ2G067O1WZY62D	32	158	56.3	22.55	15.8571	58.2	26.8571	64.25		39.4286	69.5	3010	0	0	0	0	0	0	0	0	1.9	0.12	7.95	0.3	13.2	0.33	6.05	0.55	11.3	0.48	5.25	0.42
RWL6W481XFYFDU3	36	150	48	21.33						39.7143	58	3440	0	0	0	0	0	0	0	1					10	0.25
5WL67PU6XOIF84H	31	162	51.3	19.55	18.5714	50	28.7143	54.3		37	58.4	2810	0	0	0	0	0	0	0	0	-1.3	-0.07	3	0.1	7.1	0.19	4.3	0.42	8.4	0.46	4.1	0.49
SVE4RFHV97HEJVS	41	159	50.5	19.98						38.2857	65.8	4270	0	0	1	0	1	0	0	0					15.3	0.4
BBLWAPWSK7TD6RK	29	155	52	21.64	16.7143	56	27.8571	65		39.1429	69	3650	0	1	0	0	0	0	0	0	4	0.24	13	0.47	17	0.43	9	0.81	13	0.58	4	0.35
ON1F49W0ZMFDY25	27	160	55	21.48	16	57.2	26	64.5		39.5714	72	3550	0	0	0	0	0	0	0	0	2.2	0.14	9.5	0.37	17	0.43	7.3	0.73	14.8	0.63	7.5	0.55
UV0GE3MWTZCCEFD	34	161	51	19.68						41.2857	72	4020	0	1	1	0	0	0	0	0					21	0.51
NVSLCXF6N7A65X4	32	163	51	19.2						39.2857	63.5	3280	0	0	0	0	0	0	0	1					12.5	0.32
PX4N6MQY7D44A3Q	33	162	63.95	24.37	16.4286		28	71.05		38.4286	75.05	3360	0	0	0	0	0	0	0	0			7.1	0.25	11.1	0.29					4	0.38
XP6FN2E5390MINY	29	168	58	20.55						38.7143	78	3000	0	0	0	0	0	0	0	0					20	0.52
2W88BQA4ZB6KYV2	35	158	48	19.23						40.4286	57.3	3410	0	0	0	0	0	0	0	0					9.3	0.23
GRM4MF1BRDRCVQO	37	167	62	22.23						38.4286	73	2980	0	0	0	0	0	0	0	0					11	0.29
65UWCUMS5NHWY9S	33	162	59	22.48	16.1429	61	26.1429	65.5		41.7143	71.5	3230	0	1	0	0	0	0	0	0	2	0.12	6.5	0.25	12.5	0.3	4.5	0.45	10.5	0.41	6	0.39
ALNGKTBOL5UAAX1	27	170	65	22.49	15.8571	68	28.4286	78		38.5714	82	3020	0	0	0	0	0	0	0	0	3	0.19	13	0.46	17	0.44	10	0.8	14	0.62	4	0.39
XCAXD3UXPK72XKN	31	165	56	20.57						38	70	3030	0	0	0	0	0	0	0	0					14	0.37
5OPIOQHQ57JDA2W	35	163	58	21.83						38.7143	72	2910	0	1	0	0	0	0	0	0					14	0.36
T27VO696L9NHU5H	30	158	52.2	20.91	16.7143	54.2	25.7143	58.5		39	62.5	3190	0	0	0	0	0	0	0	0	2	0.12	6.3	0.25	10.3	0.26	4.3	0.48	8.3	0.37	4	0.3
UCHW5NO105OYDAM	35	158	59	23.63	16.8571	61.3	26.8571	65		40.5714	68.6	3090	0	0	0	0	0	0	0	0	2.3	0.14	6	0.22	9.6	0.24	3.7	0.37	7.3	0.31	3.6	0.26
WLCFUH0VT44WLBP	36	151	51	22.37						40.7143	65.6	3270	0	1	0	0	0	0	0	0					14.6	0.36
6Z0C2VU1SQ3WUNJ	32	163	49.95	18.8	16	51.65	26	57.4		40.1429	65.8	2950	0	0	0	0	0	0	0	0	1.7	0.11	7.45	0.29	15.85	0.39	5.75	0.58	14.15	0.59	8.4	0.59
7H7E4CC8MRNX4RU	37	163	53	19.95						39.4286	66	2810	0	0	0	0	0	0	0	0					13	0.33
SJC6M8ZKS36KEH6	31	160	50	19.53						41.1429	68.5	3200	0	0	0	0	0	0	0	1					18.5	0.45
D0HZC6TOWHFR46Q	28	167	54	19.36	16.4286	56.75	27.4286	61.55		40.7143	68	3410	0	0	0	0	0	0	0	0	2.75	0.17	7.55	0.28	14	0.34	4.8	0.44	11.25	0.46	6.45	0.49
A37H6WZEDTSSLE0	29	160	50	19.53	16.4286	51.9	27.8571	55.8		40	58.7	3140	0	0	0	0	0	0	0	0	1.9	0.12	5.8	0.21	8.7	0.22	3.9	0.34	6.8	0.29	2.9	0.24
HU8RL1QOG0JR3TR	28	167	55.6	19.94	16.7143	55.4	25.5714	59.2		40	66.2	2750	0	0	0	1	0	0	0	0	-0.2	-0.01	3.6	0.14	10.6	0.27	3.8	0.43	10.8	0.46	7	0.49
1GLB6WO4SMZBY8Z	27	164	54.15	20.13	16.1429	54.85	26.1429	59.95		39.5714	67.65	3300	0	1	0	0	0	0	0	0	0.7	0.04	5.8	0.22	13.5	0.34	5.1	0.51	12.8	0.55	7.7	0.57
ES1T5ZWWPIWT9CK	34	165	73.5	27	16.1429	75	29.1429	79.5		38.5714	82.5	3230	0	1	0	0	0	0	0	0	1.5	0.09	6	0.21	9	0.23	4.5	0.35	7.5	0.33	3	0.32
MRW2P5XLL86WUX2	28	163	47	17.69	15.8571	48.5	28.8571	56		38.8571	64.3	3010	0	1	0	0	0	0	0	0	1.5	0.09	9	0.31	17.3	0.45	7.5	0.58	15.8	0.69	8.3	0.83
UFJ3F0LE2QQADVS	36	152.5	45.2	19.44	17	46	26.5714	50.5		38.2857	53.9	3250	0	0	0	0	0	0	0	0	0.8	0.05	5.3	0.2	8.7	0.23	4.5	0.47	7.9	0.37	3.4	0.29
3ZUXHPFFH1DTA5J	31	168	58	20.55						38	68	2770	0	1	0	0	0	0	0	0					10	0.26
H33SQ77ANCRFEKC	34	156	53	21.78						41	62	2810	0	1	0	1	0	0	0	0					9	0.22
22BXZB95YUCRZXW	31	162	55	20.96	16.4286	55	26.4286	64.5		38	70.2	3200	0	0	0	0	0	0	0	0	0	0	9.5	0.36	15.2	0.4	9.5	0.95	15.2	0.7	5.7	0.49
LYQDX11DO7N19IL	31	165	50	18.37	15.7143	53.55	26.1429	62.25		38.7143	71.1	3390	0	1	0	0	0	0	0	0	3.55	0.23	12.25	0.47	21.1	0.55	8.7	0.83	17.55	0.76	8.85	0.7
RHQK4GM5NSITEI5	33	158	46	18.43	16.4286	48	27.5714	53.4		41.2857	57.8	3120	0	1	0	0	0	0	0	0	2	0.12	7.4	0.27	11.8	0.29	5.4	0.48	9.8	0.39	4.4	0.32
6J47DY38F1EZYY8	26	167	55	19.72			27.5714	58.5		38.5714	65	2840	0	1	0	0	0	0	0	0			3.5	0.13	10	0.26					6.5	0.59
9M2838OYSYJIP0O	31	170	67.4	23.32	18.2857	70.8	26.4286	75.4		40.4286	82.7	3410	0	0	0	0	0	0	0	0	3.4	0.19	8	0.3	15.3	0.38	4.6	0.56	11.9	0.54	7.3	0.52
UDHFII6CZZEMR8M	31	159	54	21.36	16.1429	55	26.4286	60		39.7143	63.8	3350	0	1	0	0	0	0	0	0	1	0.06	6	0.23	9.8	0.25	5	0.49	8.8	0.37	3.8	0.29
UIFW1JOQRD7QG3I	31	164	56.5	21.01	17.8571	57.6	25.8571	62.8		40.7143	72	3340	0	0	0	0	0	0	0	0	1.1	0.06	6.3	0.24	15.5	0.38	5.2	0.65	14.4	0.63	9.2	0.62
4GTZH0FGFC5R31M	29	161	51	19.68						39.1429	62.9	3060	0	0	0	0	0	0	0	0					11.9	0.3
WNB59QJX3N35822	35	162.5	56.5	21.4						37.7143	64.05	3010	0	1	0	0	0	0	0	0					7.55	0.2
NQ5RGXV7IGPSK1X	35	171	51	17.44						39	71	2710	0	0	0	1	0	0	0	0					20	0.51
B2XZP0MU8OAL8TV	27	154	62.2	26.23	16.2857	64.6	28.1429	69.8		39.2857	75.2	3100	0	1	0	0	0	0	0	0	2.4	0.15	7.6	0.27	13	0.33	5.2	0.44	10.6	0.46	5.4	0.48
C6QK6O4NQFDOFUO	38	165	47	17.26						38.4286	61.3	2860	0	0	0	0	0	0	0	0					14.3	0.37
3UP9MN9C17SBJPP	29	153	49	20.93						40.7143	60.5	3460	0	1	0	0	0	0	0	0					11.5	0.28
MDW04V5MQP1TBDP	30	163	54.4	20.47	16	55	27			38.8571	67	3020	0	0	0	0	0	0	0	0	0.6	0.04			12.6	0.32			12	0.52
O8ZJZVN01ADKHC1	31	152	53	22.94						40.4286	68	2860	0	0	0	1	0	0	0	0					15	0.37
PQ5DFAKLVEGSWZ5	30	167	48	17.21						39.7143	62	3180	0	0	0	0	0	0	0	0					14	0.35
69N2FSA4SP2NFLN	30	157	54.5	22.11	17	56.5	26	61		39.1429	67	3150	0	0	0	0	0	0	0	0	2	0.12	6.5	0.25	12.5	0.32	4.5	0.5	10.5	0.47	6	0.46
O8NLQDW9KZQLHD7	31	160	53	20.7						41	72	3580	0	0	0	0	0	0	0	1					19	0.46
L13WRZGF01911LN	36	158	47.5	19.03			26.2857	53.85		35.8571	55.75	2440	0	1	0	0	0	0	1	0			6.35	0.24	8.25	0.23					1.9	0.2
ZK1LLF7N6PR5JRI	28	158	43.15	17.28	15.5714	40.8	27	47.9		39	51.6	3350	0	0	0	0	0	0	0	0	-2.35	-0.15	4.75	0.18	8.45	0.22	7.1	0.62	10.8	0.46	3.7	0.31
XAG9O4FN077HIHB	30	161	47	18.13						38.1429	53.6	2210	0	0	0	1	0	0	0	0					6.6	0.17
SP4ROFAUKGSLEKS	35	160	52.3	20.43	16.1429	53	27	59		39.5714	64	3830	0	0	0	0	0	0	0	0	0.7	0.04	6.7	0.25	11.7	0.3	6	0.55	11	0.47	5	0.4
U1AY69YIJOB0JB3	35	158	48	19.23						40.8571	58	3420	0	1	0	0	0	0	0	0					10	0.24
C2QESQGR362UHMJ	34	159	47	18.59	16	49	26	54.35		38.2857	60.2	2860	0	0	0	0	0	0	0	0	2	0.13	7.35	0.28	13.2	0.34	5.35	0.54	11.2	0.5	5.85	0.48
DYDW3H5VKNBGFMU	32	156	42.8	17.59	16	44	25.7143			40.1429	54.7	3030	0	0	0	0	0	0	0	0	1.2	0.08			11.9	0.3			10.7	0.44
OJ78KB3Y8511P4O	29	162	62.1	23.66	18.2857	63.2	28.4286	66.7		38.5714	69.6	3120	0	0	0	0	0	0	0	0	1.1	0.06	4.6	0.16	7.5	0.19	3.5	0.35	6.4	0.32	2.9	0.29
RXPS50ZPWVMHPIO	32	161	55	21.22						39.2857	65	3840	0	1	0	0	0	0	0	0					10	0.25
JPR5Z48BLZRA416	33	166	54	19.6						40.5714	70.4	3390	0	1	0	0	0	0	0	0					16.4	0.4
EK11N0QWH6AIF3C	35	154	47	19.82						39.1429	63	3030	0	0	0	0	0	0	0	0					16	0.41
K111L32Z0DRDQGK	33	166	59	21.41						39	71.9	3830	0	0	0	0	0	0	0	0					12.9	0.33
DR1I8KURNKAL98Q	30	166	51	18.51						39.7143	65	3390	0	0	0	0	0	0	0	0					14	0.35
EILAHGGLHN2PRAW	32	160	48	18.75						39.7143	63.4	3660	0	1	0	0	0	0	0	0					15.4	0.39
QF5MA8I4CI6GMM9	21	161	51	19.68	16.5714	52	28.1429	60		37.7143	69	3240	0	0	0	0	0	0	0	0	1	0.06	9	0.32	18	0.48	8	0.69	17	0.8	9	0.94
34AX8S5OYNZ4VFI	27	168	55	19.49	15.8571	56	26.1429	61.3		40.2857	68.7	3520	0	0	0	0	0	0	0	0	1	0.06	6.3	0.24	13.7	0.34	5.3	0.52	12.7	0.52	7.4	0.52
REB6IJOVSGZBYHX	30	168	60	21.26	16.1429	60	25.5714	66		40.1429	76	3420	0	1	0	0	0	0	0	1	0	0	6	0.23	16	0.4	6	0.64	16	0.67	10	0.69
SF8J8DVWB3OG1NT	30	161	53.6	20.68	15.4286	54.5	25.4286	58.45		39.2857	61.8	3210	0	0	0	0	0	0	0	0	0.9	0.06	4.85	0.19	8.2	0.21	3.95	0.4	7.3	0.31	3.35	0.24
NR811TUOWOSX1TY	35	158	44	17.63						40.2857	56.85	2980	0	0	0	0	0	0	0	0					12.85	0.32
T6YET8O9VI0DQWI	34	164	48	17.85						40.1429	65.6	3140	0	0	0	0	0	0	0	0					17.6	0.44
FCWTQFWTVL8PGHG	38	156	44	18.08						37.2857	55.85	2540	0	0	0	0	0	0	0	0					11.85	0.32
ETH5XTJ94GUL4BO	34	160	51	19.92	16.7143	52.6	26	56.3		39.7143	60.5	3180	0	1	0	0	0	0	0	1	1.6	0.1	5.3	0.2	9.5	0.24	3.7	0.4	7.9	0.34	4.2	0.31
2C1SDFEATUX0DM8	29	163	57.4	21.6	16	60	26.8571	68.8		41.2857	76.3	3720	0	0	0	0	0	0	0	0	2.6	0.16	11.4	0.42	18.9	0.46	8.8	0.81	16.3	0.64	7.5	0.52
3NMXR7V9SN8FGTK	30	158	55	22.03	16.8571	56.6	27.8571	59.6		40.1429	62	3090	0	1	0	0	0	0	0	0	1.6	0.09	4.6	0.17	7	0.17	3	0.27	5.4	0.23	2.4	0.2
D0ZCZ7SB6CONUH0	34	162	54	20.58	16.4286	58	26.4286	67		39.8571	76	4060	0	1	1	0	1	0	0	0	4	0.24	13	0.49	22	0.55	9	0.9	18	0.77	9	0.67
F5BKQH0M5GVLO0T	28	165	50	18.37	17.1429	51.4	26.8571	56.5		40.2857	61.2	2700	0	0	0	1	0	0	0	0	1.4	0.08	6.5	0.24	11.2	0.28	5.1	0.53	9.8	0.42	4.7	0.35
2HUWGSX65ES3BTF	34	159	52	20.57	16.2857	54	25.2857	61		39.8571	63.8	3490	0	0	0	0	0	0	0	0	2	0.12	9	0.36	11.8	0.3	7	0.78	9.8	0.42	2.8	0.19
OQGP8ZG4KL61J8J	31	159	66	26.11	16	68	27	78.4		41	86.9	3260	0	0	0	0	0	0	0	0	2	0.13	12.4	0.46	20.9	0.51	10.4	0.95	18.9	0.76	8.5	0.61
QL6K0OS29Z8WUHP	36	162	63	24.01	17	64.4	25.7143	70.8		39.1429	80	3870	0	1	0	0	0	0	0	0	1.4	0.08	7.8	0.3	17	0.43	6.4	0.73	15.6	0.7	9.2	0.69
ZS4JFAITFFVCHM7	31	164	55.8	20.75	16.2857	57.5	25	62.5		39.2857	68.8	3810	0	0	0	0	0	0	0	0	1.7	0.1	6.7	0.27	13	0.33	5	0.57	11.3	0.49	6.3	0.44
TBHPS669SPM0898	36	163	57.1	21.49			25.7143	60.7		39.2857	63.6	3050	0	0	0	0	0	0	0	0			3.6	0.14	6.5	0.17					2.9	0.21
9CJSQLTOWNO9J5W	33	162	62	23.62	16.8571	63.2	26.7143	68.4		39.4286	73.8	4000	0	0	1	0	1	0	0	0	1.2	0.07	6.4	0.24	11.8	0.3	5.2	0.53	10.6	0.47	5.4	0.42
NV1PK7BO21VFBHM	33	168	50	17.72						40.8571	63.9	3410	0	0	0	0	0	0	0	0					13.9	0.34
DTP80DDPTDWGUVN	33	152	38.8	16.79	15.5714	38.8	26.7143	45.4		39.1429	50.3	2960	0	0	0	0	0	0	0	0	0	0	6.6	0.25	11.5	0.29	6.6	0.59	11.5	0.49	4.9	0.39
5XVLTZFB3IWIHHG	32	161	48.1	18.56	16	48.2	28	55		40.2857	58.5	3300	0	0	0	0	0	0	0	0	0.1	0.01	6.9	0.25	10.4	0.26	6.8	0.57	10.3	0.42	3.5	0.28
ZPVTNVF9JKB9URL	26	158	53.9	21.59	16.7143	55.7	25.7143	59		39.7143	66	3290	0	0	0	0	0	0	0	0	1.8	0.11	5.1	0.2	12.1	0.3	3.3	0.37	10.3	0.45	7	0.5
FWLP7M4RP3GAFQN	29	168	59	20.9	16.7143	63	26.8571	68.75		40.2857	74.5	3290	0	0	0	0	0	0	0	0	4	0.24	9.75	0.36	15.5	0.38	5.75	0.57	11.5	0.49	5.75	0.43
IC5JAF7HSMB6QJK	30	155	56.1	23.35	17	57	27.8571	61.5		38.7143	67	2920	0	0	0	0	0	0	0	0	0.9	0.05	5.4	0.19	10.9	0.28	4.5	0.41	10	0.46	5.5	0.51
OZI7JZRM8FQDWG6	28	165	49.6	18.22	16.8571	54.4	27.7143	60.2		39.4286	63.7	3850	0	0	0	0	0	0	0	0	4.8	0.28	10.6	0.38	14.1	0.36	5.8	0.53	9.3	0.41	3.5	0.3
AJUCI1MCR0OZTWH	27	164	48	17.85	16.4286	49	27.7143	55		40.4286	59	3200	0	1	0	0	0	0	0	0	1	0.06	7	0.25	11	0.27	6	0.53	10	0.42	4	0.31
A54NLO3X4MZGDAE	30	152	47	20.34	16.4286	49.5	27.4286	47		38.8571	61	3100	0	1	0	0	0	0	0	0	2.5	0.15	0	0	14	0.36	-2.5	-0.23	11.5	0.51	14	1.22
ZGAYYQGLLOPVG3S	32	169	69	24.16			25.4286	72		39.8571	81	3810	0	0	0	0	0	0	0	0			3	0.12	12	0.3					9	0.62
ABSXW1K8KJKHC6Y	28	166	70	25.4	18.1429	72	27.1429	76.2		41.2857	86.5	2730	0	1	0	1	0	0	0	0	2	0.11	6.2	0.23	16.5	0.4	4.2	0.47	14.5	0.63	10.3	0.73
6HMG29EYRLR18P8	28	155	46.95	19.54	16.8571	48.65	27.2857	52.4		38.5714	54.3	2710	0	0	0	0	0	0	0	0	1.7	0.1	5.45	0.2	7.35	0.19	3.75	0.36	5.65	0.26	1.9	0.17
LZOSYHDGWM2NEKI	29	159	45.5	18	15.8571	47.5	25.8571	51.8		40.1429	57.2	3180	0	1	0	0	0	0	0	0	2	0.13	6.3	0.24	11.7	0.29	4.3	0.43	9.7	0.4	5.4	0.38
UQ974FHYGY5B7LO	33	167	73	26.18						38.8571	86	3800	0	0	0	0	0	0	0	0					13	0.33
RM91WDWT73UU6MN	34	165	49	18						35.2857	60	2230	0	0	0	0	0	0	1	1					11	0.31
NQ7B4MLTHPRTV4E	39	162	50	19.05	16.4286	53	26.5714	57		39.7143	65.2	3610	0	0	0	0	0	0	0	0	3	0.18	7	0.26	15.2	0.38	4	0.39	12.2	0.52	8.2	0.62
5W9PMFW49L7YR13	28	162	57.5	21.91	15.4286	59	26.5714	64.5		42	71.5	3850	0	0	0	0	0	0	0	0	1.5	0.1	7	0.26	14	0.33	5.5	0.49	12.5	0.47	7	0.45
GHDFLOZFZEZ76NM	36	167	55	19.72						39.7143	61	2940	0	0	0	0	0	0	0	0					6	0.15
G4AQEVX109Y5228	29	162	65.7	25.03	16.2857	67.05	26.2857	76		38	82	3570	0	0	0	0	0	0	0	0	1.35	0.08	10.3	0.39	16.3	0.43	8.95	0.9	14.95	0.69	6	0.51
8YLUNM54KN03VKZ	33	163	54.4	20.47	16	56.7	26.5714	61		37.4286	64.9	3120	0	1	0	0	0	0	0	0	2.3	0.14	6.6	0.25	10.5	0.28	4.3	0.41	8.2	0.38	3.9	0.36
XYLIK3SQJIRXQSD	31	166	60	21.77	16.1429	62	25.7143	69		39.8571	79	3860	0	1	0	0	0	0	0	0	2	0.12	9	0.35	19	0.48	7	0.73	17	0.72	10	0.71
1XMO31A82QLVMNV	29	162	50.1	19.09	16.1429	51.3	25	55.6		39	61.2	3220	0	0	0	0	0	0	0	0	1.2	0.07	5.5	0.22	11.1	0.28	4.3	0.49	9.9	0.43	5.6	0.4
2VOS8EOGZPSWNJY	27	167	51	18.29	16.2857	51.5	26.2857	56.2		40	64	3010	0	0	0	0	0	0	0	0	0.5	0.03	5.2	0.2	13	0.33	4.7	0.47	12.5	0.53	7.8	0.57
EHZ4Z51KTZ196FC	32	167	68	24.38	16.2857	67	26	73.5		40.1429	76	3870	0	0	0	0	0	0	0	0	-1	-0.06	5.5	0.21	8	0.2	6.5	0.67	9	0.38	2.5	0.18
D19JQIGPCLAVD8Z	34	162	60.3	22.98	16.7143	61	27.1429	67.8		37.5714	74.85	2490	0	0	0	0	0	0	0	0	0.7	0.04	7.5	0.28	14.55	0.39	6.8	0.65	13.85	0.66	7.05	0.68
2J9E3AUJHY29OW3	33	162	48	18.29						38.1429	59	3300	0	0	0	0	0	0	0	0					11	0.29
379TXBI3EFPVP9G	32	162	51	19.43						40.2857	65.3	3840	0	1	0	0	0	0	0	0					14.3	0.35
WHJ1NFCJQPC399R	33	166	53	19.23						40.2857	75.3	3510	0	0	0	0	0	0	0	0					22.3	0.55
K9RHG6LXZL94OQ7	28	165	46	16.9	17.8571	47	28	53.2		38.5714	59.8	3000	0	1	0	0	0	0	0	0	1	0.06	7.2	0.26	13.8	0.36	6.2	0.61	12.8	0.62	6.6	0.62
F64XEP8HG965OPW	30	164	66	24.54	16.1429	66.6	26.1429	74		39.1429	80	3710	0	0	0	0	0	0	0	0	0.6	0.04	8	0.31	14	0.36	7.4	0.74	13.4	0.58	6	0.46
N4XA051QSQ34P72	26	172	63.5	21.46	16.2857	63.3	27.2857	68.3		39.8571	71.1	3450	0	0	0	0	0	0	0	0	-0.2	-0.01	4.8	0.18	7.6	0.19	5	0.45	7.8	0.33	2.8	0.22
RMXJOC4PDOTTD7X	32	170	80.5	27.85	16.4286	82	25.4286	89		38	96	3420	0	1	0	0	0	0	0	0	1.5	0.09	8.5	0.33	15.5	0.41	7	0.78	14	0.65	7	0.56
6JQ1TJIKUAZ82ER	32	165	56.5	20.75						40.5714	66.95	3160	0	0	0	0	0	0	0	0					10.45	0.26
K8MRN7YGO1PN7JH	31	162	48	18.29						40	61.5	3100	0	1	0	0	0	0	0	0					13.5	0.34
AEMA1A1IZ3VYXKI	32	168.5	61	21.48						39.5714	80	3310	0	0	0	0	0	0	0	0					19	0.48
VNR5PMW9LZSWI71	31	158	50	20.03						36.1429	60	3130	0	0	0	0	0	0	1	0					10	0.28
VE9M6SSKTT7R68C	32	158	50.4	20.19	17.4286	53	26.8571	57		40.2857	62.2	3490	0	0	0	0	0	0	0	0	2.6	0.15	6.6	0.25	11.8	0.29	4	0.42	9.2	0.4	5.2	0.39
QPX9IEYY4SN2A5P	34	152	43	18.61	16.1429	45				36.8571	58.7	2520	0	1	0	0	0	0	1	0	2	0.12			15.7	0.43			13.7	0.66
FJ5KSNWNTA1235R	33	161	44	16.97	16.7143	45.5	24.1429	50		39.1429	55.1	3060	0	0	0	0	0	0	0	0	1.5	0.09	6	0.25	11.1	0.28	4.5	0.61	9.6	0.43	5.1	0.34
NRCLLYU5ZI4SIXZ	33	160	74	28.91			27.5714	72		29	72	1100	0	0	0	0	0	0	1	1			-2	-0.07	-2	-0.07					0	0
21S70XSBNP4LZ6G	28	164	53	19.71	16.4286	53	25.5714	58.6		39.5714	65.15	3360	0	0	0	0	0	0	0	0	0	0	5.6	0.22	12.15	0.31	5.6	0.61	12.15	0.53	6.55	0.47
MNDL2BPY6CNSOLH	31	165	57	20.94						37.8571	72.4	2930	0	0	0	0	0	0	0	0					15.4	0.41
5PMFXNH0WBUDEX0	34	153	49	20.93	16.5714	50.2	26.4286	54		41	59	3900	0	0	0	0	0	0	0	0	1.2	0.07	5	0.19	10	0.24	3.8	0.39	8.8	0.36	5	0.34
GKOXHFYMV0SMNCG	29	165	52	19.1	16.8571	54.2	27.5714	62.45		40.5714	69.75	3830	0	0	0	0	0	0	0	0	2.2	0.13	10.45	0.38	17.75	0.44	8.25	0.77	15.55	0.66	7.3	0.56
EJS0PCFSFLU4DBS	30	158	53.6	21.47			27.7143	60		41.5714	65.5	3850	0	1	0	0	0	0	0	0			6.4	0.23	11.9	0.29					5.5	0.4
JQ20RLEUO9CNYXK	32	161	51	19.68	17.2857	54	27.4286	60.5		38.1429	67	3380	0	0	0	0	0	0	0	0	3	0.17	9.5	0.35	16	0.42	6.5	0.64	13	0.62	6.5	0.61
O5GIXKTZB7W5OOP	29	160	47	18.36	16.1429	49.2	26.2857	55		39.2857	58.9	3280	0	0	0	0	0	0	0	0	2.2	0.14	8	0.3	11.9	0.3	5.8	0.57	9.7	0.42	3.9	0.3
JEH4FD2DIJ1H0OH	36	159	63.7	25.2	16.7143	66	27.5714	69.5		40.8571	74.5	3160	0	0	0	0	0	0	0	0	2.3	0.14	5.8	0.21	10.8	0.26	3.5	0.32	8.5	0.35	5	0.38
5N2A7DOZOPFA17A	35	160	56.25	21.97	16.1429	58	26.7143	64.2		40.5714	69.1	3540	0	0	0	0	0	0	0	0	1.75	0.11	7.95	0.3	12.85	0.32	6.2	0.59	11.1	0.45	4.9	0.35
CKK4QPFZSG0GZ6O	29	172	68	22.99	16.2857	69	27.2857	76		39.1429	83	3370	0	0	0	0	0	0	0	0	1	0.06	8	0.29	15	0.38	7	0.64	14	0.61	7	0.59
VYHW3SDHB7LTXKL	31	165	55	20.2						39.4286	73	3570	0	0	0	0	0	0	0	0					18	0.46
JIZIF4JJBLUES2M	39	166	53	19.23						37.5714	67.5	3070	0	0	0	0	0	0	0	0					14.5	0.39
5RLLHYT2B8GJ7H5	33	157	53.4	21.66						40.4286	68.5	3870	0	1	0	0	0	0	0	1					15.1	0.37
C4DEZUBN462WHZW	28	153	49	20.93						40.2857	64.5	3060	0	1	0	0	0	0	0	0					15.5	0.38
86PFJLM88PSWE4N	28	168	61.4	21.75	16.4286	63	28	70.4		38.8571	76	3450	0	1	0	0	0	0	0	0	1.6	0.1	9	0.32	14.6	0.38	7.4	0.64	13	0.58	5.6	0.52
ZQ91TIAD2S7OBTU	31	154	47	19.82	15.1429	47	25.5714	52		34.8571	55.3	2660	0	0	0	0	0	0	1	0	0	0	5	0.2	8.3	0.24	5	0.48	8.3	0.42	3.3	0.36
90MOSUO9FJSVYEI	36	155	46.5	19.35	16.1429	47	24.8571	54		39.1429	58.5	2970	0	1	0	0	0	0	0	0	0.5	0.03	7.5	0.3	12	0.31	7	0.8	11.5	0.5	4.5	0.32
IMMPTHYNKH4YTE0	31	163.5	52	19.45						38.7143	64.9	3830	0	0	0	0	0	0	0	0					12.9	0.33
BHWTYQ6215J69YE	31	165	57	20.94						39.5714	71.1	3340	0	0	0	0	0	0	0	0					14.1	0.36
DDRUIC1CMGV0C7U	29	160	46	17.97						39.2857	62.75	2870	0	0	0	0	0	0	0	0					16.75	0.43
UKN96BMFPWTZXIQ	32	160	58.8	22.97	16.1429	59.9	25.1429	64.2		38.7143	73	3340	0	0	0	0	0	0	0	0	1.1	0.07	5.4	0.21	14.2	0.37	4.3	0.48	13.1	0.58	8.8	0.65
Z3HUMT4G0T9AKY2	31	160	47	18.36	17	49.7	25.7143	54.5		40.4286	62.5	2780	0	0	0	1	0	0	0	0	2.7	0.16	7.5	0.29	15.5	0.38	4.8	0.55	12.8	0.55	8	0.54
8FZXCXRQSBKMBCZ	33	165	72	26.45						39.8571	79.35	2840	0	0	0	0	0	0	0	0					7.35	0.18
H70KR27QY6DGI9Z	36	159	50.5	19.98			25.5714	62.85		38.8571	68.4	3280	0	0	0	0	0	0	0	0			12.35	0.48	17.9	0.46					5.55	0.42
QAPSA0UEC2LTA79	31	164	47	17.47						40.5714	56.7	2860	0	1	0	1	0	0	0	0					9.7	0.24
FV8RZN2N5KDS2JL	34	158	43	17.22						39	56.1	2900	0	0	0	0	0	0	0	0					13.1	0.34
IYU35CHIORROGWD	35	161	53	20.45						39.8571	66.1	2660	0	1	0	1	0	0	0	0					13.1	0.33
MOQHW3RV03JQ4O0	28	162	45.85	17.47	15.2857	46.5	28.7143	53.65		37.7143	58.5	3210	0	0	0	0	0	0	0	0	0.65	0.04	7.8	0.27	12.65	0.34	7.15	0.53	12	0.54	4.85	0.54
K9JS84SMR942UFV	36	165	55	20.2						40.4286	74.6	3790	0	0	0	0	0	0	0	0					19.6	0.48
LM6NYFQ3MPIG6ZS	37	162	47.3	18.02	16	47.4	26	52.3		41.5714	61.5	3140	0	1	0	0	0	0	0	0	0.1	0.01	5	0.19	14.2	0.34	4.9	0.49	14.1	0.55	9.2	0.59
ZFLM3W19ET8JZ27	33	156	48	19.72						41	68.5	3530	0	0	0	0	0	0	0	0					20.5	0.5
T0QMTXT9TPFD5GB	29	173	56	18.71						38	64	3160	0	1	0	0	0	0	0	0					8	0.21
7KXJPRIFKH6EWW9	31	168	48	17.01						38.7143	61.6	3060	0	1	0	0	0	0	0	0					13.6	0.35
4N0310X9Q4DLQDT	33	160	53	20.7						41.2857	65.6	3520	0	1	0	0	0	0	0	0					12.6	0.31
Q3WRZD8797UA9MZ	36	160	41.1	16.05	16.2857	41.7	25.5714	46.55		37.7143	53	2350	0	0	0	1	0	0	0	0	0.6	0.04	5.45	0.21	11.9	0.32	4.85	0.52	11.3	0.53	6.45	0.53
E6PJ5WM2W6A4JGA	37	164	54	20.08						40.4286	66	3830	0	1	0	0	0	0	0	0					12	0.3
2F3G5V5SNLPQ2IA	34	164	53	19.71						40.7143	74	3830	0	1	0	0	0	0	0	0					21	0.52
O60ZNVVCE8RK2YU	29	160	53	20.7						38.7143	67.95	3880	0	0	0	0	1	0	0	0					14.95	0.39
BMXN72RWKAE2QXU	38	158	52	20.83						39.7143	66.8	2620	0	1	0	1	0	0	0	0					14.8	0.37
DVNLY1AE23Q30WR	25	169.8	73.85	25.61	17.2857	73.8				41.7143	84.75	3000	0	0	0	0	0	0	0	0	-0.05	0			10.9	0.26			10.95	0.45
HZJLFTJZBCDHW2H	33	159	49	19.38			27.2857	55.8		27.4286	55.8	740	0	1	0	0	0	0	1	1			6.8	0.25	6.8	0.25					0	0
G340PWY4PVZK1T8	32	163	59	22.21						41	71.7	3570	0	1	0	0	0	0	0	0					12.7	0.31
L4X2F9A71D1VPFK	32	160	55	21.48						39.5714	73	3220	0	0	0	0	0	0	0	0					18	0.45
RIB2C3QAUSSQ5R1	33	155	48.5	20.19	16.8571	48.7	25.2857	54		33.8571		2100	0	0	0	0	0	0	1	1	0.2	0.01	5.5	0.22			5.3	0.63
2QD0Z0JVEEBQKJ8	31	166	58	21.05						40.7143	82	3960	0	1	0	0	0	0	0	0					24	0.59
ZVE3MEXI0S1DRSK	31	162	54	20.58						41.2857	66.5	3220	0	0	0	0	0	0	0	0					12.5	0.3
NM81DEKA54SMRLQ	32	160	52	20.31						38.7143	66.5	3390	0	0	0	0	0	0	0	0					14.5	0.37
SIUB0NWYSCXQ8FK	29	161	56	21.6	16.7143	59	26.4286	67		38.1429	71	2880	0	1	0	0	0	0	0	0	3	0.18	11	0.42	15	0.39	8	0.82	12	0.56	4	0.34
6CPZFGK3MB0HTA3	30	165	53	19.47						39	70	3220	0	0	0	0	0	0	0	0					17	0.44
YF3Q9MRGK6YG15A	33	169	58	20.31	15.7143	62	26.1429	67.7		38.5714	73.7	3590	0	1	0	0	0	0	0	0	4	0.25	9.7	0.37	15.7	0.41	5.7	0.55	11.7	0.51	6	0.48
75INJL781XYAOSI	29	164	65	24.17						41	83.8	3860	0	1	0	0	0	0	0	0					18.8	0.46
BO060XKQ8GNQD71	32	170	64	22.15			26.5714	74		40.5714	83	2840	0	0	0	1	0	0	0	0			10	0.38	19	0.47					9	0.64
GMIDF5BLXI3P50L	28	168	63	22.32						39.2857	82	3360	0	0	0	0	0	0	0	0					19	0.48
F8FSZCLD705W9RQ	33	170	57.5	19.9	16.2857	53.5				37.4286	67	2850	0	1	0	0	0	0	0	0	-4	-0.25			9.5	0.25			13.5	0.64
AZJX1I4BO9VQ0DQ	33	161	53.8	20.76	16.8571	55	28.8571	61.5		38.7143	66.35	3180	0	1	0	0	0	0	0	0	1.2	0.07	7.7	0.27	12.55	0.32	6.5	0.54	11.35	0.52	4.85	0.49
6T0CDKGZM0UFOJN	35	158	46	18.43						38	59	3150	0	0	0	0	0	0	0	0					13	0.34
J7X8C1LZHN8OLRR	30	164	55	20.45						40.4286	73.7	3330	0	0	0	0	0	0	0	0					18.7	0.46
TGGDH6499XOSETS	31	163	47	17.69						40.7143	55.5	3150	0	0	0	0	0	0	0	0					8.5	0.21
UKB0G85ZJG4A3US	27	170	55	19.03	17.8571	54.5	27.2857	58.1		41.1429	65.4	3230	0	0	0	0	0	0	0	0	-0.5	-0.03	3.1	0.11	10.4	0.25	3.6	0.38	10.9	0.47	7.3	0.53
133XIDGUO9V1XLK	30	159	47	18.59						41.1429	56.15	3230	0	0	0	0	0	0	0	0					9.15	0.22
HCQUAHXHCN9E3HZ	32	155	54	22.48						39.8571	69.9	3260	0	0	0	0	0	0	0	0					15.9	0.4
3MJIKYJPW020GFJ	37	164	54	20.08	16.1429	58				36.5714	66.15	2800	0	1	0	0	0	0	1	0	4	0.25			12.15	0.33			8.15	0.4
UER8QHQFWUA2OFC	32	168	50	17.72						39.5714	65.8	3670	0	0	0	0	0	0	0	0					15.8	0.4
G5T597FHPXROLA0	28	160	52	20.31						39.1429	62.6	3040	0	0	0	0	0	0	0	0					10.6	0.27
LZ4X8WDIP3GA3NZ	29	158	45	18.03						40.1429	59.9	3300	0	0	0	0	0	0	0	0					14.9	0.37
ZAO8YZP3TKYT44B	37	162	44.9	17.11			27.8571	49		38.1429	52.6	2210	0	0	0	1	0	0	0	1			4.1	0.15	7.7	0.2					3.6	0.35
8HPZ3RW9HH4YUG8	38	165	64.5	23.69			26.1429	80		38.1429	92	3260	0	1	0	0	0	0	0	0			15.5	0.59	27.5	0.72					12	1
Y6A4LEZVYYC1MND	37	164	55	20.45						39.7143	65.4	3580	0	0	0	0	0	0	0	0					10.4	0.26
7PHZ4JWQZCFAKA2	32	160	50	19.53						39	59.6	3460	0	0	0	0	0	0	0	0					9.6	0.25
NOGO1GJXKJQWN03	32	164	46	17.1						41	60	3220	0	0	0	0	0	0	0	1					14	0.34
4Q9LYVYIFNQXMZE	32	157	67	27.18						38.1429	73.6	3970	0	1	0	0	1	0	0	0					6.6	0.17
EDDX2MZY1GZB54Y	36	160	54	21.09			25.7143	60.9		41.2857	66.7	3500	0	0	0	0	0	0	0	0			6.9	0.27	12.7	0.31					5.8	0.37
2FN9M1GIIIYYU2S	31	160	54	21.09						41.1429	64.6	2940	0	0	0	1	0	0	0	0					10.6	0.26
KJXI4O77H5OSGKP	32	163	58	21.83						41.7143	71.95	4100	0	0	1	0	0	0	0	0					13.95	0.33
AY0FGGKFJMOBHTD	31	162	53	20.2						40.2857	63.5	2850	0	0	0	1	0	0	0	0					10.5	0.26
QZVAEYOA7P89VNY	31	154.5	49.5	20.74	16.2857	51.5	26.8571	57.2		39.4286	62.5	3520	0	1	0	0	0	0	0	0	2	0.12	7.7	0.29	13	0.33	5.7	0.54	11	0.48	5.3	0.42
NRA07ZEG9ZJPHCK	30	171	58	19.84						39.5714	75	2920	0	0	0	0	0	0	0	0					17	0.43
G9M5TPJCVIA494U	38	154	49.5	20.87			26.4286	56.3		38.2857	61.2	3420	0	0	0	0	0	0	0	0			6.8	0.26	11.7	0.31					4.9	0.41
QHIINKX8B9TFUQC	28	168	67.25	23.83	16	67.25	27.7143	72.8		40.4286	82.9	3910	0	1	0	0	0	0	0	0	0	0	5.55	0.2	15.65	0.39	5.55	0.47	15.65	0.64	10.1	0.79
W4TED2KRK351C2U	37	160	55.95	21.86	16.1429	58.5	27.4286	64.95		41.1429	75.32	3600	0	0	0	0	0	0	0	0	2.55	0.16	9	0.33	19.37	0.47	6.45	0.57	16.82	0.67	10.37	0.76
ZWJ1QBR5J8PD3GU	34	164	52	19.33						41.1429	70.3	3260	0	0	0	0	0	0	0	0					18.3	0.44
DB6MOHUBX11AM1N	31	161	55	21.22						40.2857	72.5	3410	0	1	0	0	0	0	0	0					17.5	0.43
S43CK10ZQF79QQN	29	160	54	21.09	15.4286	54	26.4286	61.5		40.8571	68.3	3500	0	1	0	0	0	0	0	0	0	0	7.5	0.28	14.3	0.35	7.5	0.68	14.3	0.56	6.8	0.47
PD2REGHYSBTNOPJ	35	169	59	20.66						39.5714	76.5	3420	0	0	0	0	0	0	0	0					17.5	0.44
BE7KUG0C62Q6BES	28	163	43.8	16.49	16.4286	45.4	26.7143	52.5		39.1429	58.6	3200	0	0	0	0	0	0	0	0	1.6	0.1	8.7	0.33	14.8	0.38	7.1	0.69	13.2	0.58	6.1	0.49
5TN6PS7HJ67PCR1	32	162	51	19.43						39.2857	67.35	2780	0	0	0	1	0	0	0	0					16.35	0.42
ZW3R84DEOY9YK06	32	161	51	19.68						40.8571	64.2	3390	0	0	0	0	0	0	0	0					13.2	0.32
1BKUWDOYBTT7G7H	33	158	52	20.83						38.5714	63.9	3040	0	0	0	0	0	0	0	0					11.9	0.31
8ENL6UQJGIWRAEK	34	160	46	17.97						40.1429	57.5	3830	0	0	0	0	0	0	0	0					11.5	0.29
6A5WGMFCRKG02M5	32	164	55	20.45						41.1429	68.8	3880	0	1	0	0	0	0	0	0					13.8	0.34
WY0GIRN1LGB18XJ	32	162	53	20.2						40.5714	68.4	3160	0	0	0	0	0	0	0	0					15.4	0.38
PGUJF2JCPTG6XY1	35	160	50	19.53						38	65	2970	0	0	0	0	0	0	0	0					15	0.39
4GUZMKCAQH4ZP5Y	42	150	46	20.44						39.8571	56.7	3200	0	1	0	0	0	0	0	0					10.7	0.27
VRFQGX4EGSE30J5	28	160	63	24.61						38.7143	74	2970	0	1	0	0	0	0	0	0					11	0.28
7B5MGLTHC92CXW9	33	170	46	15.92						40	58.3	2950	0	0	0	0	0	0	0	0					12.3	0.31
I9ECI1NXM57DHLH	30	167	58	20.8						39.7143	69	3180	0	0	0	0	0	0	0	0					11	0.28
1SICCVKQKULZD8H	35	164	52	19.33						39.2857	67.5	3320	0	1	0	0	0	0	0	0					15.5	0.39
N48TIPTV4STYG4K	35	165	66	24.24	16.5714	67	26.5714	73		37.5714	79	4140	0	1	1	0	1	0	0	0	1	0.06	7	0.26	13	0.35	6	0.6	12	0.57	6	0.55
V1VQJR277FD0K60	31	158	55	22.03						38.7143	72.6	3680	0	1	0	0	0	0	0	0					17.6	0.45
ET3SFAW65R5CL4R	34	167	60	21.51						37	73	2610	0	0	0	0	0	0	0	0					13	0.35
GFM3TM326N6L5AG	33	164	64.5	23.98						41.5714	79.5	3400	0	1	0	0	0	0	0	1					15	0.36
MRJ7W1BAHBLAVYV	32	163	46	17.31						39.7143	62	3620	0	1	0	0	0	0	0	0					16	0.4
ZJJCT9B33LU9ZV0	37	164	53	19.71						39.2857	69.5	2970	0	0	0	0	0	0	0	0					16.5	0.42
IMED1IGSQ9W4XOL	41	160	52.5	20.51						40	66.6	3220	0	0	0	0	0	0	0	0					14.1	0.35
RQG5599ZI54I1AL	34	154	50.5	21.29	17.7143	50.5	28.1429	54.15		41	59.6	3550	0	0	0	0	0	1	0	0	0	0	3.65	0.13	9.1	0.22	3.65	0.35	9.1	0.39	5.45	0.42
T09E4LMZA05QVGC	29	160	49	19.14						40.2857	58.6	3240	0	1	0	0	0	0	0	0					9.6	0.24
NQERABZA2BYPZF4	34	160	48	18.75						40.5714	57.9	3400	0	1	0	0	0	0	0	0					9.9	0.24
L19H4IXEKEV8CCD	31	153	52.6	22.47						38.8571	66.5	3160	0	0	0	0	0	0	0	0					13.9	0.36
4YU1GKH4GM4O1C0	34	158	47	18.83	16	48.5	26.2857	53		38.4286	57	2650	0	0	0	0	0	0	0	0	1.5	0.09	6	0.23	10	0.26	4.5	0.44	8.5	0.38	4	0.33
XBV9NX1PEFIARW8	23	159	49.1	19.42	17.8571	50	26	53.4		39.5714	57	3010	0	0	0	0	0	0	0	0	0.9	0.05	4.3	0.17	7.9	0.2	3.4	0.42	7	0.32	3.6	0.27
9IN4ANNVDCVQNYT	32	160	56	21.88						41.7143	71.9	3490	0	0	0	0	0	0	0	0					15.9	0.38
I8RB64IUS567PVR	37	165	53	19.47						39.1429	68	2930	0	0	0	0	0	0	0	1					15	0.38
WSVYJAK8PP7OEY9	31	150	49	21.78						40.2857	65	3440	0	0	0	0	0	0	0	0					16	0.4
FXJEQX6M20SWF1B	33	160	52	20.31						39.2857	70	2890	0	0	0	0	0	0	0	0					18	0.46
ZKKOBNHLK2K17D2	30	161	58	22.38						39.8571	73.45	3450	0	0	0	0	0	0	0	0					15.45	0.39
RPFYWHZKS6PKPM4	34	164	57.5	21.38						37.5714	69.5	3230	0	1	0	0	0	0	0	0					12	0.32
IYFDTKU20JAJIFM	31	163	58	21.83						37.2857	74	3490	0	0	0	0	0	0	0	0					16	0.43
UW2M3GN2KSS8314	31	176	55	17.76						40.4286	82	3670	0	0	0	0	0	0	0	0					27	0.67
U61QCRYGLMSW1FC	33	167	54	19.36						40.7143	68.35	4010	0	1	1	0	0	0	0	0					14.35	0.35
HO07MKGB6GNTRSN	33	157	47	19.07						39	59.2	2610	0	0	0	1	0	0	0	0					12.2	0.31
1O19HWSBT06CW44	36	167	54	19.36						39.8571	69.8	3340	0	0	0	0	0	0	0	0					15.8	0.4
QR56IQR98FLDJQJ	34	158	52	20.83						39.4286	70.3	2830	0	0	0	0	0	0	0	0					18.3	0.46
AO0ZHQS0YDS709N	34	163	49	18.44						40.2857	67	3200	0	0	0	0	0	0	0	0					18	0.45
6A37R8LFH2XC4PO	25	161	46.7	18.02	17.5714	50	27.7143	52.85		39.1429	61.3	3010	0	0	0	0	0	0	0	0	3.3	0.19	6.15	0.22	14.6	0.37	2.85	0.28	11.3	0.52	8.45	0.74
H84NBLL8ZC7ZFZW	31	165	52	19.1						39.7143	73.55	3260	0	1	0	0	0	0	0	0					21.55	0.54
MPWF7YFXYVXAXXW	25	158	46	18.43						40.4286	55	3320	0	0	0	0	0	0	0	0					9	0.22
WP2N9EDHN2C0VIW	33	164	56	20.82						38.7143	66.2	3340	0	1	0	0	0	0	0	0					10.2	0.26
A58VEKKF2MKWC83	33	160	51	19.92						40.1429	64	3280	0	0	0	0	0	0	0	0					13	0.32
GCMTNQDVCBG8GJ0	31	165	48	17.63						40.1429	66	3260	0	0	0	0	0	0	0	0					18	0.45
5F483SAXSQFAWSB	30	166	52	18.87						39.1429	71	2850	0	1	0	0	0	0	0	0					19	0.49
V4MNJJ4PPFOVGH4	32	164	51.45	19.13						38.1429	63.7	3230	0	1	0	0	0	0	0	0					12.25	0.32
NUSZCWV2T6RR3WA	32	160	39	15.23						38.8571	55	3100	0	0	0	0	0	0	0	0					16	0.41
T1ZQPHJ3BAJXIXI	33	166	65	23.59						40	78	3310	0	0	0	0	0	0	0	0					13	0.33
GDPWM2MRFDNEE30	35	162	64	24.39						40.1429	75.5	2980	0	1	0	0	0	0	0	0					11.5	0.29
KCE4OOPQNQ2WZQH	41	157	54	21.91			30.8571	61		36.7143	61	2960	0	0	0	0	0	0	1	0			7	0.23	7	0.19					0	0
9YK9407EA60SNZL	32	160	46	17.97						38.1429	58.35	2920	0	0	0	0	0	0	0	0					12.35	0.32
IWNA5RVJ83MPXSA	31	170	53	18.34						38.7143	66	3160	0	0	0	0	0	0	0	0					13	0.34
WZDVNHMJT52ZDDG	29	159	60	23.73						38.5714	75	3310	0	1	0	0	0	0	0	0					15	0.39
6WLEOAEOBANDBZ4	29	168	53	18.78						39.2857	74	3400	0	1	0	0	0	0	0	0					21	0.53
SD4AUPPFPPDDZOC	32	167	58	20.8	17.4286	60.6	29.4286	66		40.4286	69	3030	0	0	0	0	0	0	0	0	2.6	0.15	8	0.27	11	0.27	5.4	0.45	8.4	0.37	3	0.27
NJE7J171DJFHNFL	39	165	68	24.98						39	88	3440	0	1	0	0	0	0	0	0					20	0.51
7FJ6TG17831468J	36	161	58	22.38						39	67.8	3480	0	0	0	0	0	0	0	0					9.8	0.25
MBAIDXMP4HLLOHI	32	163	48	18.07						41.1429	65	2930	0	0	0	1	0	0	0	0					17	0.41
HEVLIYXORX85W35	39	162	61	23.24						40.8571	70	3420	0	0	0	0	0	0	0	0					9	0.22
CA1T4GYRK48XIRM	34	162	49	18.67						40.8571	61.1	2820	0	0	0	1	0	0	0	0					12.1	0.3
VZTGPIJ0ANP3N3B	43	164.5	54	19.96						41.1429	70.5	3780	0	1	0	0	0	0	0	0					16.5	0.4
6YMK7Z0I1Q85J89	36	167	60	21.51						40.4286	77	4100	0	0	1	0	1	0	0	0					17	0.42
TGNHC50QGTVUCLF	37	167	50	17.93						39.2857	63	3510	0	0	0	0	0	0	0	1					13	0.33
YGWDQ247QU41XKH	32	157	42.75	17.34	16.8571	42.75	26.8571	48.8		38.2857	53.25	2730	0	0	0	0	0	0	0	0	0	0	6.05	0.23	10.5	0.27	6.05	0.61	10.5	0.49	4.45	0.39
OE5W740JUFIBKOE	40	153	45	19.22			25.4286	74		37	78.2	3670	0	1	0	0	0	0	0	0			29	1.14	33.2	0.9					4.2	0.36
QOKWME7TBKCKCHX	33	165	54	19.83						40.4286	72	3470	0	0	0	0	0	0	0	0					18	0.45
YQAGPPKO5QYKEHY	34	158	47	18.83						39.7143	62	3560	0	1	0	0	0	0	0	0					15	0.38
ZOSD79ZWEZ9YYUC	33	158	49	19.63						41.1429	64.9	3350	0	0	0	0	0	0	0	0					15.9	0.39
U0KYHJS8R09M54K	29	155	47	19.56	15.8571	49.6	25.8571	60.2		38.4286	66.5	2840	0	0	0	0	0	0	0	0	2.6	0.16	13.2	0.51	19.5	0.51	10.6	1.06	16.9	0.75	6.3	0.5
3OIH86YB7DIFVZN	33	169	63	22.06						40.5714	76	3210	0	1	0	0	0	0	0	0					13	0.32
6ZCAQZZJ74LEFQM	33	165	63	23.14						38.8571	82.2	3140	0	0	0	0	0	0	0	0					19.2	0.49
IQC0IFQG3858RCK	31	155	52	21.64						38.8571	63.7	3200	0	0	0	0	0	0	0	1					11.7	0.3
36C7SB4O15NPHQ8	27	165	50	18.37						40.4286	64.6	3640	0	0	0	0	0	0	0	0					14.6	0.36
IW0KGH53QBAMZ46	38	165	62	22.77						40.8571	78	2980	0	0	0	0	0	0	0	0					16	0.39
4PONA6N1BOUZPX4	35	166	51	18.51						40.2857	60.4	2910	0	0	0	0	0	0	0	0					9.4	0.23
GFB40HZ3VPMNJ57	30	175	63	20.57						40.8571	77.5	3450	0	0	0	0	0	0	0	0					14.5	0.35
I3V86DKT02A36A4	34	160	48	18.75						40.4286	62.5	3070	0	1	0	0	0	0	0	0					14.5	0.36
C86K1UIU8X1YPII	30	165	46	16.9						41.1429	62.9	3350	0	0	0	0	0	0	0	0					16.9	0.41
42TU3H33AM34OT4	34	162	54	20.58						40.7143	68.7	3740	0	1	0	0	0	0	0	0					14.7	0.36
8A5XU6RBNV1JRMW	31	166	49	17.78						40.4286	60.5	3090	0	0	0	0	0	0	0	0					11.5	0.28
GSE2ZHIXEGPUHPO	32	170	58	20.07						40	78.05	3350	0	0	0	0	0	0	0	0					20.05	0.5
ZP6HCNKTED2DY76	41	158	47	18.83						39	59.4	2990	0	1	0	0	0	0	0	0					12.4	0.32
ZCVX7XNVOX99W3I	33	168	57	20.2						38.5714	66	3510	0	1	0	0	0	0	0	1					9	0.23
M6IZ4J23PE49T4G	36	161	48	18.52						37.2857	61.9	2690	0	1	0	0	0	0	0	0					13.9	0.37
9Y13F1F16KFI7GJ	30	162	46	17.53						40.4286	61.8	3040	0	0	0	0	0	0	0	0					15.8	0.39
87NS9F999EXXFW0	36	165	55	20.2						39.8571	71	2870	0	1	0	0	0	0	0	0					16	0.4
1PPUJXRCX2A3E7E	34	159	58	22.94	16.2857	58				39.8571	68.9	3400	0	0	0	0	0	0	0	0	0	0			10.9	0.27			10.9	0.46
VPXUSXZRIVSB7Q0	33	168	54	19.13						40.2857	79	3580	0	0	0	0	0	0	0	0					25	0.62
QN1PODB8UM43WUT	31	162	52	19.81						39.2857	66.2	3310	0	0	0	0	0	0	0	0					14.2	0.36
4ZNZSW2KZKQNJPD	29	160	48	18.75						38.7143	64	3490	0	1	0	0	0	0	0	0					16	0.41
6W4PEU8WJLET96P	36	153	41	17.51						41.4286	51.6	2710	0	0	0	1	0	0	0	0					10.6	0.26
HMHEC76MHSCR802	34	167	48	17.21						35.8571	55.02	2440	0	0	0	0	0	0	1	0					7.02	0.2
P3SJDXIQ56NZUVH	42	163	53	19.95						38	66.4	3080	0	0	0	0	0	0	0	0					13.4	0.35
DBSOC3YJKR525VF	37	162	50	19.05						38.2857	76	3110	0	0	0	0	0	0	0	0					26	0.68
YE6WD83DB8YSX4E	43	163	56	21.08						40.2857	67.4	3410	0	1	0	0	0	0	0	0					11.4	0.28
NFM2B3PUVPG0WRH	29	165	49	18						38.8571	77.3	3160	0	0	0	0	0	0	0	0					28.3	0.73
2SMZZ0KLZNVB5ER	31	158.3	61.3	24.46						39.8571	78.5	3410	0	0	0	0	0	0	0	0					17.2	0.43
4VWNBWAWQTM6V4Q	33	166.7	56	20.15						41.1429	73.5	3550	0	0	0	0	0	0	0	0					17.5	0.43
MPRJW9IZ1TO2PXC	32	163	48	18.07						38.7143	58.5	3170	0	0	0	0	0	0	0	0					10.5	0.27
QE6U49FXV4D99QR	40	162	54	20.58						38.1429	65.8	3050	0	0	0	0	0	0	0	0					11.8	0.31
YDQOIRUSDZ3H1J9	39	162	49	18.67						36.7143	69.65	2890	0	1	0	0	0	0	1	0					20.65	0.56
K269M4MMFB0AXWY	34	160	49	19.14						39.5714	67.8	3820	0	0	0	0	0	0	0	0					18.8	0.48
44236VNLL0MLEI2	33	160	45	17.58						40.7143	63.1	3270	0	0	0	0	0	0	0	0					18.1	0.44
7T59561R9PN46UJ	34	162	53	20.2						37.7143	68.8	2970	0	1	0	0	0	0	0	0					15.8	0.42
IFYMSDK9EONB63B	31	160	47	18.36						39.1429	58.65	2560	0	0	0	1	0	0	0	0					11.65	0.3
2FX3BEAJZ1VV3TY	29	161	55	21.22						39	63.7	2800	0	0	0	0	0	0	0	0					8.7	0.22
8M34KK5PV915F33	36	158	56	22.43						38.1429	65	3200	0	0	0	0	0	0	0	0					9	0.24
PQHXCBF92H540XB	26	167	57.55	20.64	17.4286	57.55	26.2857	63		40.4286	66.5	3170	0	1	0	0	0	0	0	0	0	0	5.45	0.21	8.95	0.22	5.45	0.62	8.95	0.39	3.5	0.25
QIS2YK7TIYJR73R	30	157	52	21.1	17.4286	52	27.4286	56.65		39.1429	60.35	3620	0	1	0	0	0	0	0	0	0	0	4.65	0.17	8.35	0.21	4.65	0.47	8.35	0.38	3.7	0.32
OM7BH34YUNUBVUN	38	170	62	21.45						37.5714	81	3420	0	0	0	0	0	0	0	0					19	0.51
SCYC2JEZYJ7YKCZ	34	162	56.7	21.6	16.4286	57.5	26.1429	60.4		37.8571	66.25	2400	0	1	0	1	0	0	0	0	0.8	0.05	3.7	0.14	9.55	0.25	2.9	0.3	8.75	0.41	5.85	0.5
1OIWIC6L7JRT7QD	30	162	40	15.24						40.8571	56.5	3730	0	0	0	0	0	0	0	0					16.5	0.4
B9S550HLOKE2P54	30	164.5	47	17.37						39.5714	59	2570	0	0	0	1	0	0	0	0					12	0.3
8TTK1VETO82HZY3	38	156	57	23.42						38.7143	65.7	3090	0	0	0	0	0	0	0	0					8.7	0.22
V3PLNPVEKG6KI4Z	34	158	60	24.03						38	73	2780	0	0	0	0	0	0	0	0					13	0.34
RXY6HQ570DORC7M	35	165	45	16.53						39.5714	64.8	3100	0	0	0	0	0	0	0	0					19.8	0.5
VUM8KUGQH82X211	32	165	53	19.47	16.2857	56	27.1429	52		41.1429	67.8	2830	0	1	0	1	0	0	0	0	3	0.18	-1	-0.04	14.8	0.36	-4	-0.37	11.8	0.47	15.8	1.13
2ACTHU5165EQKCY	28	155	45.8	19.06	17.2857	45.8				41.7143	66.2	3320	0	0	0	0	0	0	0	0	0	0			20.4	0.49			20.4	0.84
SFS3JTNQ7UUXGU6	31	161	73.21	28.24	16.4286	73.21				38.4286	78	3220	0	0	0	0	0	0	0	0	0	0			4.79	0.12			4.79	0.22
MHEMBERBSRITSBN	27	169	56.7	19.85			27.5714	62.2		40.7143	67.1	4210	0	0	1	0	1	0	0	0			5.5	0.2	10.4	0.26					4.9	0.37
TX9H765KANIFFB0	31	153	62.6	26.74	17.8571	62.6	28	47.65		38.8571	53	2930	0	1	0	0	0	0	0	0	0	0	-14.95	-0.53	-9.6	-0.25	-14.95	-1.47	-9.6	-0.46	5.35	0.49
Q0OCKBQD9PR5D7P	32	158	56.9	22.79			26.1429	58.8		38.4286	63	3030	0	1	0	0	0	0	0	0			1.9	0.07	6.1	0.16					4.2	0.34
GMIHF9R6V039ZCA	35	159	71	28.08	17.2857	71	26.4286	75.1		38	80.7	3420	0	1	0	0	0	0	0	0	0	0	4.1	0.16	9.7	0.26	4.1	0.45	9.7	0.47	5.6	0.48
52BH26SMIFM8708	35	163	58.5	22.02	17.4286	58.5	27.1429	63.5		38.7143	68	2920	0	1	0	0	0	0	0	0	0	0	5	0.18	9.5	0.25	5	0.51	9.5	0.45	4.5	0.39
IQQMWZGTSIROD02	27	162	55	20.96	18.2857	55	27.4286	63		37.7143	69	2800	0	0	0	0	0	0	0	0	0	0	8	0.29	14	0.37	8	0.88	14	0.72	6	0.58
4MC2CMNT6KSM9O4	32	160	67.1	26.21			25.1429	68.6		39.2857	74.6	4100	0	1	1	0	1	0	0	0			1.5	0.06	7.5	0.19					6	0.42
4N2DVYHQ9UYAMRG	36	163	68	25.59			24.8571	69		41.4286	78	3810	0	0	0	0	0	0	0	0			1	0.04	10	0.24					9	0.54
KTRBDVBGKJ19U0V	31	163	64	24.09						40.5714	70.7	3340	0	0	0	0	0	0	0	0					6.7	0.17
FOKZDVSFP7U4N09	28	160	51.4	20.08			26	53.5		41.8571	60.5	2950	0	1	0	0	0	0	0	0			2.1	0.08	9.1	0.22					7	0.44
OKDK868EE91F8NY	29	154	58.85	24.81			26.2857	66.15		40	71.85	3590	0	1	0	0	0	0	0	0			7.3	0.28	13	0.33					5.7	0.42
687AG6UZP90RDM0	38	163	75.8	28.53			27.2857	78.5		39.2857	82.9	3390	0	0	0	0	0	0	0	0			2.7	0.1	7.1	0.18					4.4	0.37
TPRF5IXO6YMGXBD	28	165	58.5	21.49			29.7143	61.6		40.7143	65.8	3940	0	0	0	0	0	0	0	0			3.1	0.1	7.3	0.18					4.2	0.38
713NXJ9OUWRC108	28	160	75.4	29.45			27.1429	76.35		40.1429	79.8	3490	0	1	0	0	0	0	0	1			0.95	0.03	4.4	0.11					3.45	0.27
5GXAJY8AUNKZ8SS	31	150	60.65	26.96			27.5714	66		39.2857	71.5	2740	0	0	0	1	0	0	0	0			5.35	0.19	10.85	0.28					5.5	0.47
TOEGN4Z1S5VGS0E	30	158	61.69	24.71			27.5714	63.9		41.1429	73.4	3340	0	0	0	0	0	0	0	0			2.21	0.08	11.71	0.28					9.5	0.7
L3YLYUHRL2KUE1W	27	161.5	57.4	22.01			25.8571	60		38.5714	64.2	3130	0	0	0	0	0	0	0	0			2.6	0.1	6.8	0.18					4.2	0.33
NG6QD0NQCLDM4GP	27	163	57.75	21.74			25	59.1		40	67.45	3080	0	0	0	0	0	0	0	0			1.35	0.05	9.7	0.24					8.35	0.56
G0UFPZJ28RD2NFS	31	160	56	21.88			26.8571	57		40.1429	63	3290	0	0	0	0	0	0	0	0			1	0.04	7	0.17					6	0.45
V1T8G8M5POEE5D5	29	158	54.5	21.83						38	54.5	3450	0	1	0	0	0	0	0	0					0	0
H1D9PTY1RW7T5A9	30	165	53.7	19.72			26.5714	57		38.4286	60.9	2240	0	0	0	1	0	0	0	0			3.3	0.12	7.2	0.19					3.9	0.33
2XJL6BBM77GP2MQ	32	163	57.5	21.64			26.7143	57.5		39.7143	63.7	3550	0	0	0	0	0	0	0	0			0	0	6.2	0.16					6.2	0.48
705BDZPZAABU6IA	39	160	53.2	20.78			29.4286	59.8		31.8571	59.8	1910	0	0	0	0	0	0	1	1			6.6	0.22	6.6	0.21					0	0
6Y025Q2U2HLSN75	30	168	82	29.05						40.1429	89	3570	0	0	0	0	0	0	0	0					7	0.17
SIMO6U4XUN43FMT	27	161.5	63	24.15			25.2857	64		39	69.8	3020	0	0	0	0	0	0	0	0			1	0.04	6.8	0.17					5.8	0.42
FZ3BIE4I9G9M2V2	31	168	62.5	22.14			26.1429	66		40.4286	79	3390	0	0	0	0	0	0	0	0			3.5	0.13	16.5	0.41					13	0.91
11KG4XVGW8BUVEG	26	168	61.25	21.7						40.2857	69.5	3290	0	0	0	0	0	0	0	0					8.25	0.2
37O8AW6YOT5O0QU	29	160	61	23.83						39.2857	70	2690	0	0	0	1	0	0	0	0					9	0.23
ARRE9NWJG9QY4N6	31	161.5	63.5	24.35			25	63.5		39.5714	71	2970	0	0	0	0	0	0	0	0			0	0	7.5	0.19					7.5	0.51
CGCDYE1ZSU07QEO	30	158.5	59.3	23.6						39.4286	73	3930	0	1	0	0	0	0	0	0					13.7	0.35
JVS7NN3DGLGHV63	32	165	58.5	21.49			26.8571	60.5		40	66	3670	0	0	0	0	0	0	0	0			2	0.07	7.5	0.19					5.5	0.42
FQ09SE0BTE9R498	28	160	52.3	20.43						39.8571	58.3	2770	0	0	0	1	0	0	0	0					6	0.15
7AQOBSO07DNKXF3	34	162	77	29.34						38.8571	84	3530	0	1	0	0	0	0	0	0					7	0.18
QKCAQ71ECRXQ73O	27	160	61	23.83			26.5714	63.3		37.8571	69	2970	0	0	0	0	0	0	0	0			2.3	0.09	8	0.21					5.7	0.51
3R5P4AIE6SESO0T	24	164	54.9	20.41			28	56.3		38.8571	61	3290	0	0	0	0	0	0	0	0			1.4	0.05	6.1	0.16					4.7	0.43
OBW4TA0Y42QJMQJ	28	160	71.15	27.79			26.7143	72.1		40.2857	76.6	3240	0	1	0	0	0	0	0	0			0.95	0.04	5.45	0.14					4.5	0.33
VLOXR8FHZ4QTG44	29	169	65.8	23.04			25.2857	65.8		38.8571	75	3750	0	0	0	0	0	0	0	0			0	0	9.2	0.24					9.2	0.68
JNI0Y3NGRAIMYEZ	29	168	54.3	19.24						40	57.4	3060	0	0	0	0	0	0	0	0					3.1	0.08
57R9QWZSBSNVLJE	31	159	72.5	28.68						39	76.7	3090	0	0	0	0	0	0	0	0					4.2	0.11
ZZ98MBF3QE12CUE	34	163	61.8	23.26						38.5714	63.6	3130	0	0	0	0	0	0	0	0					1.8	0.05
G1CR0KT9SI9IFNW	26	166	64.1	23.26						39.5714	69.7	3080	0	0	0	0	0	0	0	0					5.6	0.14
938HTINZRY1TQ5N	24	150	67	29.78			29	67		41.4286	50.2	2480	0	0	0	1	0	0	0	0			0	0	-16.8	-0.41					-16.8	-1.35
CAYYK385244S4ED	30	172	63.8	21.57						39.1429	63.5	2940	0	1	0	0	0	0	0	0					-0.3	-0.01
FW80DTN7OSEWBYG	35	163	69	25.97						39.4286	73	3200	0	1	0	0	0	0	0	0					4	0.1
ODB8BP9KBNRP4GP	34	164	73.75	27.42						41.1429	81.15	4600	0	1	1	0	1	0	0	0					7.4	0.18
NDR6MPPHX1Z0USR	35	162	65.9	25.11						38.5714	65.9	2780	0	0	0	0	0	0	0	0					0	0
1A4KGW0EQ1K94G3	31	160	52	20.31						38.7143	55.2	2980	0	0	0	0	0	0	0	0					3.2	0.08
QX593U3R7OPGIZW	28	155	64.3	26.76			28.5714	64.3		40.1429	66.8	2910	0	1	0	0	0	0	0	0			0	0	2.5	0.06					2.5	0.22
ZY8DE5S1RU1Y4CY	31	167	80	28.69						38.1429	84	2860	0	1	0	0	0	0	0	0					4	0.1
MPXFSF7M7WHXKBB	28	155.3	73.7	30.56						38.4286	77.4	3720	0	0	0	0	0	0	0	0					3.7	0.1
GTWAV18IUDEJ3QW	32	159	56.2	22.23						40.2857	63.05	3290	0	0	0	0	0	0	0	0					6.85	0.17
KX1NVMKEG6UOJWO	35	168	74	26.22						40	77.5	3580	0	1	0	0	0	0	0	0					3.5	0.09
5ZQDY3W674BSECE	30	160	72	28.13						39.8571	73.5	2880	0	0	0	0	0	0	0	0					1.5	0.04
2G5KQC4N0DSO16W	38	158	55.5	22.23			26.5714	55.5		37.4286	60.25	2870	0	1	0	0	0	0	0	0			0	0	4.75	0.13					4.75	0.44
WPZ9ZUUKHE9JYDL	31	161	62.7	24.19						40	63.6	3300	0	0	0	0	0	0	0	0					0.9	0.02
OUOGC4PTP3JU3JM	34	170	67.5	23.36						41.1429	70	3960	0	1	0	0	0	0	0	0					2.5	0.06
25MDHJVO8LHMN8K	23	160	73.2	28.59						40.5714	75.2	3540	0	1	0	0	0	0	0	0					2	0.05
4GAWS292Q8FZEE0	42	168	75	26.57						40.7143	76.6	3420	0	0	0	0	0	0	0	0					1.6	0.04
WO4JJ8GJFP09RX0	29	171	66.5	22.74						39.4286	71.5	3700	0	0	0	0	0	0	0	0					5	0.13
PWSTAYVHESN157V	24	164	68	25.28						41.1429	71.15	3790	0	1	0	0	0	0	0	0					3.15	0.08
82T1BABD6U3OOAZ	26	160	61	23.83						39.5714	68	2900	0	0	0	0	0	0	0	0					7	0.18
S9ZYVISKKWXC6UB	34	157	63.1	25.6						38.2857	67	2730	0	1	0	0	0	0	0	0					3.9	0.1
U0BWS0PL38VFIYW	34	161	57	21.99						38.7143	58	2780	0	0	0	0	0	0	0	0					1	0.03
D9JYJ46G3U6UW85	36	166	57.65	20.92						39.5714	59.5	3230	0	0	0	0	0	0	0	0					1.85	0.05
4HI7RI9FOA6HHJU	32	158	52.2	20.91						37.5714	55.3	2550	0	0	0	0	0	0	0	0					3.1	0.08
N0QMI87PL0F3DSE	32	158	61.6	24.68						38.2857	61.8	3440	0	1	0	0	0	0	0	0					0.2	0.01
VRK6EY1D0HYB8Q7	29	162	54.5	20.77						38.4286	67	3420	0	1	0	0	0	0	0	0					12.5	0.33
821TVZ4T3W1WIWJ	34	158	51.7	20.71						39.7143	52.3	3100	0	1	0	0	0	0	0	0					0.6	0.02
IVOY1R89WHM7Q9B	34	158	85	34.05						34.7143	85	2170	0	1	0	0	0	0	1	1					0	0
HIESSP90BG36HPP	28	153	58	24.78						41.2857	59	3200	0	0	0	0	0	0	0	0					1	0.02
F81IVJUDUNRCKFY	28	170.1	83.8	28.96						38.4286	83.8	2930	0	0	0	0	0	0	0	0					0	0
6L7HK7RLA7HS899	36	157	82	33.27						37.1429	83	2950	0	1	0	0	0	0	0	0					1	0.03
BPBMJ7D4PJ8BI40	28	167	61	21.87						37.2857	61.4	3010	0	0	0	0	0	0	0	0					0.4	0.01
US6XKO30DHMJ73K	27	156	62.3	25.6						28.8571		1110	0	1	0	0	0	0	1	1
W1FG03MNTBUC17P	24	157	55	22.31	17.8571	58.5	26.8571	67.5	1	37.2857	67	2610	0	0	0	0	0	0	0	0	3.5	0.2	12.5	0.47	12	0.32	9	1	8.5	0.44	-0.5	-0.05
LMXJPBBEW3F9Z0D	44	161	58	22.38	15.2857	56	28.2857	62	0	39	65	2700	0	1	0	1	0	0	0	0	-2	-0.13	4	0.14	7	0.18	6	0.46	9	0.38	3	0.28
2DXQE78YCIU81NL	36	159	57	22.55			30.4286	77	0	37.2857	81.5	2820	0	1	0	0	0	0	0	0			20	0.66	24.5	0.66					4.5	0.66
QVYFMEZAH7CFHBO	38	164	58	21.56	15.8571	55	26.8571	65	2	41.1429	69	2860	1	1	0	1	0	0	0	0	-3	-0.19	7	0.26	11	0.27	10	0.91	14	0.55	4	0.28
WL0LJXJ8B3524C6	34	166	72	26.13	15.5714	78	27.4286	85	1	40.7143	90	4490	0	1	1	0	1	0	0	0	6	0.39	13	0.47	18	0.44	7	0.59	12	0.48	5	0.38
9J0HHJT9S3NMUMN	27	171	58	19.84	17.5714	59			0	38.2857	68	2760	0	1	0	0	0	0	0	0	1	0.06			10	0.26			9	0.43
61S1FS2SN7MZ2R1	29	165	48	17.63	16	51.5	26	55	0	36.4286	63	2910	0	1	0	0	0	0	1	0	3.5	0.22	7	0.27	15	0.41	3.5	0.35	11.5	0.56	8	0.77
R3MDQMZUWB57A4A	40	160	60	23.44	16.1429	63.5	25.1429	68.1	0	38.8571	73	2990	0	1	0	0	0	0	0	0	3.5	0.22	8.1	0.32	13	0.33	4.6	0.51	9.5	0.42	4.9	0.36
FEXUGJX7QUU1KZT	39	160	52	20.31	16.2857	59	26.7143	75.5	0	34.4286	80	2310	0	1	0	0	0	0	1	0	7	0.43	23.5	0.88	28	0.81	16.5	1.58	21	1.16	4.5	0.58
U9PCTIA3TY1BMWR	43	161	53	20.45	16.5714	55.7	27.7143	62.2	1	40.4286	69.5	4110	0	1	1	0	1	0	0	0	2.7	0.16	9.2	0.33	16.5	0.41	6.5	0.58	13.8	0.58	7.3	0.57
A5Q1KVHKS5DCQQH	36	160	59	23.05	16.4286	61	26.5714	65	0	40	68	3320	0	1	0	0	0	0	0	0	2	0.12	6	0.23	9	0.23	4	0.39	7	0.3	3	0.22
Q7F02XKNDTMJDHV	34	158	72	28.84	18.2857	76	28.8571	82.5	1	38	88	3360	0	0	0	0	0	0	0	0	4	0.22	10.5	0.36	16	0.42	6.5	0.61	12	0.61	5.5	0.6
484Z6V8C3BJUPX7	40	167	57	20.44	15.8571	62	27.5714	63.9	0	39.8571	68	3460	0	1	0	0	0	0	0	0	5	0.32	6.9	0.25	11	0.28	1.9	0.16	6	0.25	4.1	0.33
PZ5DMZMXAHL8K9F	40	163	70	26.35	15.8571	70	26.2857	74	2	37.8571	77	3630	1	0	0	0	0	0	0	0	0	0	4	0.15	7	0.18	4	0.38	7	0.32	3	0.26
WUC69ILC9DEWZIX	35	169	50	17.51	16.5714	50	27.1429	58	0	39	60	3570	0	1	0	0	0	0	0	0	0	0	8	0.29	10	0.26	8	0.76	10	0.45	2	0.17
G5NJ4KB3KZS6KHU	37	160	59	23.05			28.2857	66	2	38.4286	72	3240	1	1	0	0	0	0	0	0			7	0.25	13	0.34					6	0.59
VT997TVL0P5UQVP	39	159	52.5	20.77	16.4286	54	27.8571	57.7	0	39.1429	63.9	3610	0	0	0	0	0	0	0	0	1.5	0.09	5.2	0.19	11.4	0.29	3.7	0.32	9.9	0.44	6.2	0.55
HG5NJHLEPDGLU8F	34	150	58	25.78	16	58	25.7143	61	2	39.8571	68	3610	1	1	0	0	0	0	0	0	0	0	3	0.12	10	0.25	3	0.31	10	0.42	7	0.49
Y5OS994END249FZ	39	165	60	22.04					4	34.7143	71	2330	1	1	0	0	0	0	1	0					11	0.32
5K4HIQLM34PSPUT	43	153	58.8	25.12	15.8571	56	27.7143	61.7	3	38.4286	64	2000	1	1	0	1	0	0	0	0	-2.8	-0.18	2.9	0.1	5.2	0.14	5.7	0.48	8	0.35	2.3	0.21
7QQTS4IBFEU8DB4	31	170	55	19.03					1	38	68	3520	0	1	0	0	0	0	0	0					13	0.34
DK48ME3RBAS0F00	36	161	70	27.01	16.1429	72	28.8571	75	0	40.1429	79	3400	0	1	0	0	0	0	0	0	2	0.12	5	0.17	9	0.22	3	0.24	7	0.29	4	0.35
SLIGNFIJDOF5SC2	37	163	55	20.7	17.2857	50	27.4286	57	0	38.4286	60	3420	0	0	0	0	0	0	0	0	-5	-0.29	2	0.07	5	0.13	7	0.69	10	0.47	3	0.27
YBWMXZWGFD7WCDW	40	158	65	26.04	17.4286	67	26	69.2	3	37	71	2660	1	0	0	0	0	0	0	0	2	0.11	4.2	0.16	6	0.16	2.2	0.26	4	0.2	1.8	0.16
49T6UJ4TRTK8MXS	36	165	52	19.1	16.4286	55	26.2857	60	4	38.2857	68	4060	1	1	1	0	1	0	0	0	3	0.18	8	0.3	16	0.42	5	0.51	13	0.59	8	0.67
LY7UL2NJH1XY34S	41	163	56	21.08	15.8571	59	26.8571	65.7	1	39.5714	73	3480	0	1	0	0	0	0	0	0	3	0.19	9.7	0.36	17	0.43	6.7	0.61	14	0.59	7.3	0.57
95C609ZQC7CIZ2I	32	165	72	26.45	17.4286	64.8	27.4286	68.2	0	38.2857	74	3660	0	0	0	0	0	0	0	0	-7.2	-0.41	-3.8	-0.14	2	0.05	3.4	0.34	9.2	0.44	5.8	0.53
QSXBDAN7LGO7HSE	39	150	56	24.89	15.8571	58.7			3	38	59.7	3100	1	1	0	0	0	0	0	0	2.7	0.17			3.7	0.1			1	0.05
739IHOM67YPWA6W	37	161	62	23.92		66	27.1429	75.6	0	40.5714	88	3540	0	1	0	0	0	0	0	0	4		13.6	0.5	26	0.64	9.6		22	0.54	12.4	0.92
9H4T4OIFVWZ3CTT	34	167	62	22.23	15.5714	60.5	26.4286	63.8	1	39.2857	69	3450	0	1	0	0	0	0	0	0	-1.5	-0.1	1.8	0.07	7	0.18	3.3	0.3	8.5	0.36	5.2	0.4
HJDFHNUK78YDRL8	35	155	59	24.56			27.5714	67.6	2	40.2857	73.4	4150	1	1	1	0	1	0	0	0			8.6	0.31	14.4	0.36					5.8	0.46
O5VSE61O2J1HTJF	39	170	55	19.03			23	76	4	31.5714	77	2030	1	1	0	0	0	0	1	1			21	0.91	22	0.7					1	0.12
9WPYTN4Y2B0D8P1	40	160	57	22.27	16	59.7	27.7143	66	1	40	68	3880	0	1	0	0	0	0	0	0	2.7	0.17	9	0.32	11	0.28	6.3	0.54	8.3	0.35	2	0.16
FOB4Z2PBOD4CWYJ	36	165	60	22.04	16.5714	64.5	25.5714	68.5	1	38.7143	70.5	2790	0	1	0	0	0	0	0	0	4.5	0.27	8.5	0.33	10.5	0.27	4	0.44	6	0.27	2	0.15
ZIQAVI6EU4T84WQ	37	166	77	27.94	15.8571	77	24.8571	84	0	39	91	3820	0	1	0	0	0	0	0	0	0	0	7	0.28	14	0.36	7	0.78	14	0.6	7	0.49
MQXI9NMDAZH72TG	37	157	55	22.31	15.2857	55.5	25.8571	59.9	1	34	67	2210	0	1	0	0	0	1	1	0	0.5	0.03	4.9	0.19	12	0.35	4.4	0.42	11.5	0.61	7.1	0.87
NNN15EQEYTUC1GB	34	169	61	21.36	16.7143	70	25.2857	75	2	38.4286	80	3620	1	0	0	0	0	0	0	0	9	0.54	14	0.55	19	0.49	5	0.58	10	0.46	5	0.38
6G7MVPDGZE0S5A8	34	160	70.8	27.66	16.2857	72	26.2857		1	39.4286	83	3580	0	1	0	0	0	0	0	0	1.2	0.07			12.2	0.31			11	0.48
ASGJ5U8CECXY371	33	165	52	19.1	16.2857	58	26	65.5	2	41	72	4320	1	1	1	0	1	0	0	0	6	0.37	13.5	0.52	20	0.49	7.5	0.77	14	0.57	6.5	0.43
1A9PVVU8CC546VZ	35	156	60	24.65	16.1429	62.7	27.7143	63.7	3	36.1429	65	2570	1	1	0	0	0	0	1	0	2.7	0.17	3.7	0.13	5	0.14	1	0.09	2.3	0.12	1.3	0.15
U4YS3BQ20U788ZZ	35	154	50	21.08	16.5714	54	29.2857	61	0	37.2857	64	3080	0	1	0	0	0	1	0	0	4	0.24	11	0.38	14	0.38	7	0.55	10	0.48	3	0.38
OL9Z9ERB2LLMPGB	40	161	56	21.6	16.2857	60	29.2857	64.5	1	37.7143	67	3360	0	1	0	0	0	0	0	0	4	0.25	8.5	0.29	11	0.29	4.5	0.35	7	0.33	2.5	0.3
8Q1LK4VBF4I8TDP	38	153	58	24.78			26.2857	60.25	1	38.5714	63	3530	0	1	0	0	0	0	0	0			2.25	0.09	5	0.13					2.75	0.22
XXNP2S6T5GICZ3T	35	158	46	18.43	15.8571	51	26.8571	55.5	0	38.8571	64	2520	0	1	0	1	0	0	0	0	5	0.32	9.5	0.35	18	0.46	4.5	0.41	13	0.57	8.5	0.71
4UZXV4SF6CQ3K6G	37	169	64	22.41	15.7143	68.5	30	75.9	0	38	80	3140	0	1	0	0	0	0	0	0	4.5	0.29	11.9	0.4	16	0.42	7.4	0.52	11.5	0.52	4.1	0.51
XK6F1ANFF4HY12V	37	160	59	23.05	16.1429	63.5	26	67.5	2	35	71	2790	1	1	0	0	0	0	1	0	4.5	0.28	8.5	0.33	12	0.34	4	0.41	7.5	0.4	3.5	0.39
18WC3EO7SW3HAHP	35	164	53	19.71			24.5714	53	2	35.8571	57	2520	1	1	0	0	0	0	1	0			0	0	4	0.11					4	0.35
LDBKUH08JO04KD6	34	162	63	24.01	16	67	28.2857	74	0	40.4286	80	3520	0	1	0	0	0	1	0	0	4	0.25	11	0.39	17	0.42	7	0.57	13	0.53	6	0.49
JRA6QF82EBJRC4B	34	154	51	21.5	16.8571	54	29.7143	62.65	2	39.2857	64	3080	1	1	0	0	0	0	0	0	3	0.18	11.65	0.39	13	0.33	8.65	0.67	10	0.45	1.35	0.14
4KBWHDXGTY8E8OX	32	162	55	20.96	15	60	26	64.6	0	38.1429	66	2990	0	1	0	0	0	0	0	0	5	0.33	9.6	0.37	11	0.29	4.6	0.42	6	0.26	1.4	0.12
T7F5TDRUO5L74AO	37	170	67	23.18	16.8571	68.75	27.1429	73.7	1	34.8571	73	2820	0	1	0	0	0	0	1	0	1.75	0.1	6.7	0.25	6	0.17	4.95	0.48	4.25	0.24	-0.7	-0.09
P6FZ1UET6U8UQIE	34	160	60	23.44			28.2857	73.8	1	38.1429	78.9	3640	0	1	0	0	0	0	0	0			13.8	0.49	18.9	0.5					5.1	0.52
RGTERLPE24UNF4S	37	160	64	25	16.4286	68	26.4286	73.5	0	34.5714	78	2390	0	1	0	0	0	0	1	0	4	0.24	9.5	0.36	14	0.4	5.5	0.55	10	0.55	4.5	0.55
OQ1E06T4NCHY6QS	33	161	54	20.83	16.4286	55	26	59.8	1	38.4286	63	3180	0	1	0	0	0	0	0	0	1	0.06	5.8	0.22	9	0.23	4.8	0.5	8	0.36	3.2	0.26
81IXEU3DGHFFUNX	37	162	53	20.2	18.1429	58	28.8571	64.87	3	39.8571	68.5	3680	1	1	0	0	0	0	0	0	5	0.28	11.87	0.41	15.5	0.39	6.87	0.64	10.5	0.48	3.63	0.33
E09REE48N88HAMN	38	156	58	23.83					3	37.5714	77	3200	1	0	0	0	0	0	0	0					19	0.51
5JCX6FLSCCUP2NK	30	157	65	26.37	17.2857	66.5	27.8571	75	1	38.4286	75	3620	0	1	0	0	0	0	0	0	1.5	0.09	10	0.36	10	0.26	8.5	0.8	8.5	0.4	0	0
BJO4CLOSQXSN389	37	163	60	22.58			25.5714	71.5	4	40.1429	79	4030	1	1	1	0	0	1	0	0			11.5	0.45	19	0.47					7.5	0.51
Z4UG4LE4HV733RJ	36	168	52.5	18.6			26.7143	59	0	39.8571	64	3350	0	1	0	0	0	0	0	0			6.5	0.24	11.5	0.29					5	0.38
8D7IEZ0NSOBXV9B	36	160	43	16.8	15	46.6	25.7143	52.6	0	38.4286	57	3490	0	1	0	0	0	0	0	0	3.6	0.24	9.6	0.37	14	0.36	6	0.56	10.4	0.44	4.4	0.35
T6291N74SGVTEAJ	35	160	54	21.09			27.7143	66.3	1	40.8571	74	4580	0	1	1	0	1	0	0	0			12.3	0.44	20	0.49					7.7	0.59
KU3P8XA1EA9DN2G	36	168	58	20.55	16.5714	55	26.4286	65	0	38.7143	71	3090	0	1	0	0	0	0	0	0	-3	-0.18	7	0.26	13	0.34	10	1.01	16	0.72	6	0.49
4XITLIZOH216U1R	36	157	57	23.12	16.8571	60.7	27	66.1	0	36.7143	70	3210	0	1	0	0	0	0	1	0	3.7	0.22	9.1	0.34	13	0.35	5.4	0.53	9.3	0.47	3.9	0.4
N68UCNRCG2BU5PN	30	160	47	18.36	16.2857	48.5	27.2857	57	1	37.1429	60.5	2620	0	1	0	0	0	0	0	0	1.5	0.09	10	0.37	13.5	0.36	8.5	0.77	12	0.58	3.5	0.36
8WGR48LL3GCE8AB	34	161	50	19.29	18	51.7	29.5714	57.2	3	37.5714	69	2660	1	1	0	0	0	1	0	0	1.7	0.09	7.2	0.24	19	0.51	5.5	0.48	17.3	0.88	11.8	1.48
DIQU35LFMW4DAQ9	41	161	58	22.38			27.2857	66	0	39.2857	67	3460	0	1	0	0	0	0	0	0			8	0.29	9	0.23					1	0.08
J9DYSM6AJ0J4J9W	35	165	55	20.2	16.4286	66	25.8571	70	0	38.5714	74	3300	0	0	0	0	0	0	0	0	11	0.67	15	0.58	19	0.49	4	0.42	8	0.36	4	0.31
D5OHB9DAGHFXRHL	39	159	62	24.52	16.8571	63.15	27.1429	66.6	0	39	71.9	3180	0	1	0	0	0	0	0	0	1.15	0.07	4.6	0.17	9.9	0.25	3.45	0.34	8.75	0.4	5.3	0.45
2WR295XZINR457M	39	158	44	17.63			25.5714	53.8	0	39	59	3060	0	1	0	0	0	0	0	0			9.8	0.38	15	0.38					5.2	0.39
KWD6HF8PZYN2CT7	38	166	68	24.68	15.2857	63.5	26.1429	68.2	1	33.8571	72	2650	0	1	0	0	0	0	1	0	-4.5	-0.29	0.2	0.01	4	0.12	4.7	0.43	8.5	0.46	3.8	0.49
PIP5Y8YHT15587V	39	156	51	20.96			26.7143	64	1	38.7143	70	3820	0	1	0	0	0	0	0	0			13	0.49	19	0.49					6	0.5
YVUEOFOUBF5J8GQ	38	160	66	25.78	16.5714	69	26.2857	75	4	39.2857	76	3990	1	1	0	0	0	1	0	0	3	0.18	9	0.34	10	0.25	6	0.62	7	0.31	1	0.08
WXH52NFT272ZAXT	35	164	56	20.82			27.8571	71.9	2	39.5714	74.5	3790	1	1	0	0	0	0	0	0			15.9	0.57	18.5	0.47					2.6	0.22
DHHOXPIGSAVVNSV	38	160	49	19.14			26.7143	56	0	34.8571	59.7	2080	0	1	0	0	0	0	1	0			7	0.26	10.7	0.31					3.7	0.45
UW5UH39LUNLF9KY	39	164	61	22.68	16.7143	71	26.5714	78	0	38.4286	81	3720	0	1	0	0	0	1	0	0	10	0.6	17	0.64	20	0.52	7	0.71	10	0.46	3	0.25
K4E2GZSWEEURTDU	37	156	78	32.05	17.8571	75	27.5714	80	2	38	82	3450	1	0	0	0	0	0	0	0	-3	-0.17	2	0.07	4	0.11	5	0.51	7	0.35	2	0.19
TP99OITKN7W74YU	39	153	50	21.36	17	51.85	26.5714	55.35	2	38.4286	65	3370	1	1	0	0	0	0	0	0	1.85	0.11	5.35	0.2	15	0.39	3.5	0.37	13.15	0.61	9.65	0.81
11YTRDJ2GQB97LT	37	169	67	23.46	16.1429	66	27.1429	72	4	38	71	3160	1	0	0	0	0	0	0	0	-1	-0.06	5	0.18	4	0.11	6	0.55	5	0.23	-1	-0.09
C97CEOC15KFTL03	27	165	50	18.37			26.1429	56.8	0	38.2857	63	3240	0	1	0	0	0	1	0	0			6.8	0.26	13	0.34					6.2	0.51
ION8JALQXBNAD8K	36	165	56.5	20.75	17.1429	63	28.7143	69	3	40.1429	71.7	3160	1	1	0	0	0	0	0	0	6.5	0.38	12.5	0.44	15.2	0.38	6	0.52	8.7	0.38	2.7	0.24
XT1OAW3I9NP7QVG	33	160	53	20.7	18.4286	58.8	27.4286	63	0	39	67	3290	0	0	0	0	0	0	0	0	5.8	0.31	10	0.36	14	0.36	4.2	0.47	8.2	0.4	4	0.35
7XV16Q2XF81S22W	38	167	63	22.59	16.5714	65	27.1429	72	0	40.4286	83	4400	0	1	1	0	1	0	0	0	2	0.12	9	0.33	20	0.49	7	0.66	18	0.75	11	0.83
WCTFYNQ8SWN2XQH	37	164	50	18.59			26.2857	58	2	38.1429	64	3190	1	1	0	0	0	0	0	0			8	0.3	14	0.37					6	0.51
OJXD1KZZV5QJZTQ	34	155	70	29.14	15.4286	72.6	26.8571	75	0	39	79.6	3330	0	1	0	0	0	0	0	0	2.6	0.17	5	0.19	9.6	0.25	2.4	0.21	7	0.3	4.6	0.38
X40FKN6TQFZYEIY	34	162	60	22.86	15	61.3	26.7143	71	0	38	76.7	3110	0	1	0	0	0	0	0	0	1.3	0.09	11	0.41	16.7	0.44	9.7	0.83	15.4	0.67	5.7	0.51
GZQU1DZGI0L2GPN	40	160	49	19.14			25.1429	54.25	0	38.4286	60	3160	0	1	0	0	0	0	0	0			5.25	0.21	11	0.29					5.75	0.43
XMTSU58NE8LBWMZ	27	156	46	18.9	16.7143	48.9	26.7143	52	0	39.5714	57	3120	0	1	0	0	0	0	0	0	2.9	0.17	6	0.22	11	0.28	3.1	0.31	8.1	0.35	5	0.39
MTTBNNA64BOZZG9	40	153	47	20.08	16.4286	49.3	25	53.4	4	38.1429	56	3130	1	1	0	0	0	1	0	0	2.3	0.14	6.4	0.26	9	0.24	4.1	0.48	6.7	0.31	2.6	0.2
KT5245YPOLCHQAV	33	164	53	19.71	16.1429	56	25.5714	59.8	2	38.1429	64	3060	1	0	0	0	0	0	0	0	3	0.19	6.8	0.27	11	0.29	3.8	0.4	8	0.36	4.2	0.33
VA6JU6O68XM7AKP	38	161	48	18.52	17.4286	48.5	25	52.2	0	37.5714	57	2210	0	1	0	1	0	0	0	0	0.5	0.03	4.2	0.17	9	0.24	3.7	0.49	8.5	0.42	4.8	0.38
8MGK67UWGGIBCZX	36	155	50	20.81	16.1429	53.3	26.1429	58.3	1	40	61.5	3260	0	1	0	0	0	0	0	0	3.3	0.2	8.3	0.32	11.5	0.29	5	0.5	8.2	0.34	3.2	0.23
ZJVKV9US2U60K6S	40	162	52	19.81	17.4286	52.8	27.2857	56.9	0	40.7143	66.4	3430	0	1	0	0	0	0	0	0	0.8	0.05	4.9	0.18	14.4	0.35	4.1	0.42	13.6	0.58	9.5	0.71
AK393HSCI4QK0KR	30	168	55	19.49			28.2857		0	40.4286	71.5	3220	0	1	0	0	0	0	0	0					16.5	0.41
KAM1E7ZK51XF4OT	32	152	49	21.21	16.4286	54			0	40	61.5	3280	0	1	0	0	0	0	0	0	5	0.3			12.5	0.31			7.5	0.32
ETWF76CFE7YH0IO	30	170	63	21.8	16.1429	64	26.1429	69	0	40	76	3260	0	1	0	0	0	0	0	0	1	0.06	6	0.23	13	0.33	5	0.5	12	0.5	7	0.51
OJWYCWMOFSCLTY0	38	165	58	21.3			26.5714	65.9	0	38.7143	72	3780	0	1	0	0	0	0	0	0			7.9	0.3	14	0.36					6.1	0.5
RXJOFDUT8CUQ1B6	28	156	58	23.83			29.4286	69.5	0	38.7143	74.5	3800	0	1	0	0	0	0	0	0			11.5	0.39	16.5	0.43					5	0.54
Y7Y2Y5U9EMW264D	33	160	68	26.56	16.1429	73	27.2857	78.4	3	39.1429	74	3380	1	1	0	0	0	0	0	0	5	0.31	10.4	0.38	6	0.15	5.4	0.48	1	0.04	-4.4	-0.37
9PSZHAO64QRNIHG	32	158	60	24.03	16.2857	62.3	26.2857	67	0	38.8571	71	3180	0	1	0	0	0	0	0	0	2.3	0.14	7	0.27	11	0.28	4.7	0.47	8.7	0.39	4	0.32
PSMP926LDKO3X0D	35	159	43	17.01	17	47	27	53.1	0	39.2857	60	3400	0	1	0	0	0	0	0	0	4	0.24	10.1	0.37	17	0.43	6.1	0.61	13	0.58	6.9	0.56
6E54DMQVUXYSK4V	35	158	47	18.83	15.7143	55	27.5714	62.2	0	39.7143	69	3760	0	1	0	0	0	0	0	0	8	0.51	15.2	0.55	22	0.55	7.2	0.61	14	0.58	6.8	0.56
T20J4IIFT3VGE1C	35	160	57	22.27	17	60	25.8571	63.5	0	40.7143	66.9	3340	0	1	0	0	0	0	0	0	3	0.18	6.5	0.25	9.9	0.24	3.5	0.4	6.9	0.29	3.4	0.23
H7UKJ3KX0KRFLRF	40	156	57	23.42	16.4286	57	28.2857	63.7	3	40	65.4	3640	1	1	0	0	0	0	0	0	0	0	6.7	0.24	8.4	0.21	6.7	0.57	8.4	0.36	1.7	0.15
74IHBW7KAJUHLTX	36	161	45	17.36	16.7143	46	27.7143	53.3	0	38.4286	58	3290	0	1	0	0	0	0	0	0	1	0.06	8.3	0.3	13	0.34	7.3	0.66	12	0.55	4.7	0.44
S4O043J3GPYPWJJ	31	160	52.5	20.51			29.4286	56.4	0	39	63	3410	0	1	0	0	0	0	0	0			3.9	0.13	10.5	0.27					6.6	0.69
5WMXJXGALTW15WV	34	155	56	23.31	16.5714	57.7	25.4286	64.5	1	38.8571	56	3650	0	1	0	0	0	0	0	0	1.7	0.1	8.5	0.33	0	0	6.8	0.77	-1.7	-0.08	-8.5	-0.63
1YGY669EEWBPL9N	37	157	59	23.94	17.7143	65	28.4286	67.9	1	39.7143	71	3010	0	1	0	0	0	0	0	0	6	0.34	8.9	0.31	12	0.3	2.9	0.27	6	0.27	3.1	0.27
S44X02MSW59HBF5	38	158	52	20.83	16.4286	56	27.1429	61.5	0	38.5714	64	3040	0	0	0	0	0	0	0	0	4	0.24	9.5	0.35	12	0.31	5.5	0.51	8	0.36	2.5	0.22
63ZJTHUT6BYZ5IR	34	158	46	18.43	16.2857	49.65	25.2857	55.6	0	35	60	2620	0	1	0	0	0	0	1	0	3.65	0.22	9.6	0.38	14	0.4	5.95	0.66	10.35	0.55	4.4	0.45
NL77ML8MSSFXOPY	29	163	52	19.57	19.1429	56	24.7143	58.4	1	41	64	3060	0	1	0	0	0	0	0	0	4	0.21	6.4	0.26	12	0.29	2.4	0.43	8	0.37	5.6	0.34
QVREDKYGNJDVPPX	38	155	60	24.97	16	55	29.7143	60.9	0	38.4286	63	3350	0	1	0	0	0	0	0	0	-5	-0.31	0.9	0.03	3	0.08	5.9	0.43	8	0.36	2.1	0.24
9NWSAU0K7IO3620	34	164	53	19.71	17.5714	55	26.7143	59.5	1	38.7143	64.3	3100	0	1	0	0	0	0	0	0	2	0.11	6.5	0.24	11.3	0.29	4.5	0.49	9.3	0.44	4.8	0.4
1APZ4PPV77MSLPY	32	163	58	21.83	16	61	28.8571	66.6	4	37.7143	71	3460	1	1	0	0	0	0	0	0	3	0.19	8.6	0.3	13	0.34	5.6	0.44	10	0.46	4.4	0.5
XT4LPQ94GIDGW1R	34	170	59	20.42	16.1429	60.3	26.2857	65	0	40.4286	68	3780	0	1	0	0	0	0	0	0	1.3	0.08	6	0.23	9	0.22	4.7	0.46	7.7	0.32	3	0.21
V178Y0H8006FVPE	36	158	56	22.43	16.8571	55.1	27.2857	62.95	0	37.4286	70	3500	0	1	0	0	0	0	0	0	-0.9	-0.05	6.95	0.25	14	0.37	7.85	0.75	14.9	0.72	7.05	0.7
2841E9YFBCN05F8	30	168	68	24.09	18	77	27.7143	83	0	40.2857	88	4470	0	1	1	0	1	1	0	0	9	0.5	15	0.54	20	0.5	6	0.62	11	0.49	5	0.4
YGLI0AT75QVVPFJ	37	164	66	24.54	16.4286	71	27.4286	76.5	1	38.8571	80	3150	0	1	0	0	0	0	0	0	5	0.3	10.5	0.38	14	0.36	5.5	0.5	9	0.4	3.5	0.31
MLUWAQF1JN7TF8F	39	162	56	21.34	16.4286	63.2	26.4286	67	0	38.5714	73	3190	0	0	0	0	0	0	0	0	7.2	0.44	11	0.42	17	0.44	3.8	0.38	9.8	0.44	6	0.49
ANCJHJI6EAKZ8Y4	35	162	52	19.81	16.5714	54.7	26.5714	58.7	0	39.1429	63	3100	0	1	0	0	0	0	0	0	2.7	0.16	6.7	0.25	11	0.28	4	0.4	8.3	0.37	4.3	0.34
D9YAU979XKUY9J2	39	164	64	23.8	17.1429	55	26.8571	70	1	38.1429	74	2620	0	1	0	1	0	0	0	0	-9	-0.53	6	0.22	10	0.26	15	1.54	19	0.9	4	0.35
77LZNBBZSYSLWHX	34	155	50	20.81	15.8571	51	25.7143	56.7	0	39.7143	63	3380	0	1	0	0	0	0	0	0	1	0.06	6.7	0.26	13	0.33	5.7	0.58	12	0.5	6.3	0.45
TZKLI7YUU0A989Z	34	166	50	18.14	17	51	25.8571	58	1	37.1429	64	3560	0	1	0	0	0	0	0	0	1	0.06	8	0.31	14	0.38	7	0.79	13	0.65	6	0.53
VFPU25PY95B0P59	34	160	65	25.39	16	59	25	64.2	2	38.5714	67	4060	1	0	1	0	1	0	0	0	-6	-0.38	-0.8	-0.03	2	0.05	5.2	0.58	8	0.35	2.8	0.21
I1BD4MKNUOMTGAA	32	158	49	19.63	15.5714	51.4	25.8571	57	0	38.8571	64	3140	0	0	0	0	0	0	0	0	2.4	0.15	8	0.31	15	0.39	5.6	0.54	12.6	0.54	7	0.54
8EL1IK1XWDTPBKM	40	155	46.5	19.35			26.7143	50	1	37.8571	53	2920	0	1	0	0	0	0	0	0			3.5	0.13	6.5	0.17					3	0.27
P1KUGGLPFIV237B	38	155.5	53	21.92			26.5714	60.35	0	39.5714	68	3320	0	1	0	0	0	0	0	0			7.35	0.28	15	0.38					7.65	0.59
GDCO8ZE7PGPAZ5W	34	163	63	23.71	17.2857	69.5	29	76.2	0	40.5714	80	3910	0	1	0	0	0	0	0	0	6.5	0.38	13.2	0.46	17	0.42	6.7	0.57	10.5	0.45	3.8	0.33
GVFR6U3BVJHHJ90	34	155	44.5	18.52	17.4286	47				38.1429	55	3150	0	1	0	0	0	0	0	0	2.5	0.14			10.5	0.28			8	0.39
8KPGX86G8Q53ECU	29	156	45.5	18.7	16.1429	49	26	53.5	0	38	56	3300	0	1	0	0	0	0	0	0	3.5	0.22	8	0.31	10.5	0.28	4.5	0.46	7	0.32	2.5	0.21
PMVPBRFDT632L8Q	35	156	50	20.55	16.4286	52.6	28.5714	60.05	0	38	64.5	3950	0	1	0	0	1	0	0	0	2.6	0.16	10.05	0.35	14.5	0.38	7.45	0.61	11.9	0.55	4.45	0.47
6LGCSEBYBL43TFB	31	160	54	21.09	16	57	26	60.65	0	38.5714	66	3700	0	1	0	0	0	0	0	0	3	0.19	6.65	0.26	12	0.31	3.65	0.37	9	0.4	5.35	0.43
Z91Q2FC8KHPTG5V	33	170	64	22.15	16.1429	69.8	29.7143	79.8	0	39	83	3640	0	1	0	0	0	1	0	0	5.8	0.36	15.8	0.53	19	0.49	10	0.74	13.2	0.58	3.2	0.34
MMHWEI4G84A496M	39	167	49	17.57			27.2857		0	37.8571	62.5	2940	0	1	0	0	0	0	0	0					13.5	0.36
FXPNHRHQOL2FLSC	33	169	62	21.71	15.5714	64	27.2857	71	0	38.7143	77.5	3350	0	1	0	0	0	0	0	0	2	0.13	9	0.33	15.5	0.4	7	0.6	13.5	0.58	6.5	0.57
QWZBYM3JXNCSOXG	34	159	87	34.41	15.5714	90	26.8571	91.9	2	39	96	3890	1	1	0	0	0	1	0	0	3	0.19	4.9	0.18	9	0.23	1.9	0.17	6	0.26	4.1	0.34
GFLV21KTJK197QY	35	160	53.5	20.9	17	54	27.5714	58.4	0	40	62	3950	0	1	0	0	0	0	0	0	0.5	0.03	4.9	0.18	8.5	0.21	4.4	0.42	8	0.35	3.6	0.29
1K11R875DKNOPB4	41	155	74	30.8			24		0	39	83	3030	0	1	0	0	0	0	0	0					9	0.23
5LX08RB5YTRDN4S	29	160	59	23.05	16.7143	62.5	26.7143	65.9	0	40.8571	72	3330	0	1	0	0	0	0	0	0	3.5	0.21	6.9	0.26	13	0.32	3.4	0.34	9.5	0.39	6.1	0.43
7VIS9ZZPNE7MMDW	37	158	46	18.43			26.2857	53	0	39.1429	57.2	2840	0	1	0	0	0	0	0	0			7	0.27	11.2	0.29					4.2	0.33
PXKL3W3RH6FGLEI	34	167	54	19.36	15.4286	59.5	24.8571	65.75	0	39	70	3320	0	1	0	0	0	0	0	0	5.5	0.36	11.75	0.47	16	0.41	6.25	0.66	10.5	0.45	4.25	0.3
30P5WG0CD66OLQK	34	167	56	20.08	15.8571	56	26	63	0	39.2857	70	3000	0	1	0	0	0	0	0	0	0	0	7	0.27	14	0.36	7	0.69	14	0.6	7	0.53
TW15NKU7N6YWL7L	33	158	47	18.83	19.4286	49.5	27.7143	54	1	40.4286	60	3650	0	1	0	0	0	0	0	0	2.5	0.13	7	0.25	13	0.32	4.5	0.54	10.5	0.5	6	0.47
7JJ3B45NJDVL03Y	38	162	72	27.43	16	73	27.1429	79.5	3	38.1429	81	3460	1	0	0	0	0	0	0	0	1	0.06	7.5	0.28	9	0.24	6.5	0.58	8	0.36	1.5	0.14
ELBKJO7QC1MPIJL	34	162	47	17.91	15.8571	49	26.8571	55.5	0	38.1429	58	3290	0	0	0	0	0	0	0	0	2	0.13	8.5	0.32	11	0.29	6.5	0.59	9	0.4	2.5	0.22
OB9XS3FR1NQZI98	33	163	50	18.82	16.1429	52	26.1429	54.9	0	38.1429	59	3160	0	1	0	0	0	0	0	0	2	0.12	4.9	0.19	9	0.24	2.9	0.29	7	0.32	4.1	0.34
Q24OOFS52MNK3PB	43	158	50	20.03			27	58.25	4	32.2857	60	1020	1	1	0	1	0	0	1	1			8.25	0.31	10	0.31					1.75	0.33
ZLVEYQY38JB5I8Z	34	167	62	22.23	15.4286	64	26	67	1	38.7143	72	3540	0	1	0	0	0	0	0	0	2	0.13	5	0.19	10	0.26	3	0.28	8	0.34	5	0.39
V5UBCZ2ZL6HGGXM	39	160	45	17.58	16.5714	45	27.7143	47	2	38.4286	51	2880	1	0	0	0	0	0	0	0	0	0	2	0.07	6	0.16	2	0.18	6	0.27	4	0.37
7IT17MW8QLUWC71	29	163	61	22.96	16.5714	66.9	26.7143	72.8	0	40.7143	79.1	3640	0	1	0	0	0	0	0	0	5.9	0.36	11.8	0.44	18.1	0.44	5.9	0.58	12.2	0.51	6.3	0.45
DU886AM5V807YGZ	42	160	56	21.88	16.7143	59	27.7143	63.85	0	38.5714	68	3020	0	1	0	0	0	0	0	0	3	0.18	7.85	0.28	12	0.31	4.85	0.44	9	0.41	4.15	0.38
US8062CUSXAU3BF	34	168	78	27.64	16.1429	82.7	26.1429	87.3	1	36	90	3250	0	0	0	0	0	0	1	0	4.7	0.29	9.3	0.36	12	0.33	4.6	0.46	7.3	0.37	2.7	0.27
GZCSL96G1HJK2FT	33	163	47	17.69	15.7143	53	26	57.3	0	39.5714	62	3130	0	1	0	0	0	0	0	0	6	0.38	10.3	0.4	15	0.38	4.3	0.42	9	0.38	4.7	0.35
T3Q9NOO5YRGFH1U	34	160	51	19.92	16.4286	53.2	27.5714	58.7	0	41	61	4120	0	1	1	0	0	0	0	0	2.2	0.13	7.7	0.28	10	0.24	5.5	0.49	7.8	0.32	2.3	0.17
DAL0EYB1GFSZOT2	37	157	45	18.26	16	46.8	26.8571	52.3	2	39.8571	55	3140	1	1	0	0	0	0	0	0	1.8	0.11	7.3	0.27	10	0.25	5.5	0.51	8.2	0.34	2.7	0.21
IN2PTUV27FKTXOJ	33	156	46.6	19.15	16	46	26.1429	51.6	2	37.5714	52	2640	1	1	0	0	0	0	0	0	-0.6	-0.04	5	0.19	5.4	0.14	5.6	0.55	6	0.28	0.4	0.03
SIYJWFGKWCN1EMC	30	161	63.5	24.5	16.8571	65.7	27.8571	69.6	0	38.2857	70	3020	0	1	0	0	0	0	0	0	2.2	0.13	6.1	0.22	6.5	0.17	3.9	0.35	4.3	0.2	0.4	0.04
HXWIK4L7ACB8QN4	34	162	59	22.48	17.1429	62.5	25.4286	65.7	2	38.7143	72	3850	1	0	0	0	0	0	0	0	3.5	0.2	6.7	0.26	13	0.34	3.2	0.39	9.5	0.44	6.3	0.47
5G9CNFIKBKBZD6X	31	153	54	23.07	15.8571	61.3	24.7143	65.7	4	38.1429	70	2970	1	0	0	0	0	0	0	0	7.3	0.46	11.7	0.47	16	0.42	4.4	0.5	8.7	0.39	4.3	0.32
LC6BK58GIMUWX9T	42	158	55.8	22.35			28.1429	65	2	35.8571	66	3090	1	0	0	0	0	0	1	0			9.2	0.33	10.2	0.28					1	0.13
UQIFNDKLIQ5TEMG	32	163	62	23.34	16.8571	62	27.7143	68	0	30.4286	68	1250	0	1	0	0	0	0	1	1	0	0	6	0.22	6	0.2	6	0.55	6	0.44	0	0
QK4LATBLX1ZZKCI	33	161	56	21.6	17.2857	61	27.2857	67	0	38.7143	73	3370	0	1	0	0	0	0	0	0	5	0.29	11	0.4	17	0.44	6	0.6	12	0.56	6	0.53
6DJ0TBFOZP4WY8H	33	156	78	32.05	15.5714	54	30.2857	65.45	0	39	68	3310	0	0	0	0	0	0	0	0	-24	-1.54	-12.55	-0.41	-10	-0.26	11.45	0.78	14	0.6	2.55	0.29
2RI7MHU3YC5BZBJ	35	163	58	21.83	16.2857	60.3	26.4286	66.9	0	38.4286	72	2880	0	1	0	0	0	0	0	0	2.3	0.14	8.9	0.34	14	0.36	6.6	0.65	11.7	0.53	5.1	0.43
S1BCR0AKFSBZFS5	31	159	51.15	20.23			30.4286	54.85	1	39.1429	60	3130	0	1	0	0	0	0	0	0			3.7	0.12	8.85	0.23					5.15	0.59
RKH2WP19ZOCUOV1	36	167	62	22.23	16.1429	68	26.1429	70	1	40	75	3170	0	1	0	0	0	0	0	0	6	0.37	8	0.31	13	0.33	2	0.2	7	0.29	5	0.36
AR51GE60457CY7H	32	165	49	18	15.4286	53	26.7143	62	0	41.1429	68	3290	0	1	0	0	0	0	0	0	4	0.26	13	0.49	19	0.46	9	0.8	15	0.58	6	0.42
FZ1AXKHI8VD62O7	32	155	45	18.73	16.5714	51	26.8571	56.5	0	38.2857	63	3300	0	1	0	0	0	0	0	0	6	0.36	11.5	0.43	18	0.47	5.5	0.53	12	0.55	6.5	0.57
J63Y45DCOOG9HYQ	35	152	50	21.64	16.5714	55	25.5714	59.7	1	38.5714	62.7	3310	0	0	0	0	0	0	0	0	5	0.3	9.7	0.38	12.7	0.33	4.7	0.52	7.7	0.35	3	0.23
V6JQ9GXYLKPC9NO	34	161	55	21.22	16.4286	59	26.7143	65.5	4	36	66.5	2740	1	1	0	0	0	0	1	0	4	0.24	10.5	0.39	11.5	0.32	6.5	0.63	7.5	0.38	1	0.11
W0T4XKN6ODL5K77	30	159	43	17.01	16.2857	49.5	26.5714	57.2	0	38.7143	70	3700	0	1	0	0	0	0	0	0	6.5	0.4	14.2	0.53	27	0.7	7.7	0.75	20.5	0.91	12.8	1.05
Y7DNNA8AB2D5JJ2	31	167	65	23.31	16.4286	67	26.7143	75	1	38.1429	82	3200	0	1	0	0	0	0	0	0	2	0.12	10	0.37	17	0.45	8	0.78	15	0.69	7	0.61
83TE05XGMIQKQNJ	35	163	59	22.21			27.8571	69.9	2	38.4286	71	3770	1	0	0	0	0	0	0	0			10.9	0.39	12	0.31					1.1	0.1
M0KYJDRU4FNAN6J	32	155	58.5	24.35	15.5714	60	25.5714	64.7	1	38.4286	66.5	3030	0	1	0	0	0	0	0	0	1.5	0.1	6.2	0.24	8	0.21	4.7	0.47	6.5	0.28	1.8	0.14
DWG7I6XKABG23IX	36	171	55	18.81	16.8571	59	26.7143	64	2	38	70	2430	1	0	0	1	0	0	0	0	4	0.24	9	0.34	15	0.39	5	0.51	11	0.52	6	0.53
YTNM9KTSLLIHQ98	37	162	68.3	26.02	14.8571	62.8	25.5714		0	38	66	3460	0	1	0	0	0	0	0	0	-5.5	-0.37			-2.3	-0.06			3.2	0.14
SETV5THPE6BQHLJ	27	165	54	19.83			24.4286	61.6	2	37.4286	64	3170	1	0	0	0	0	0	0	0			7.6	0.31	10	0.27					2.4	0.18
5KVI88KO1NBXWD6	33	167	71	25.46	16.1429	73.6	27.1429	79.6	1	35.8571	83	2680	0	1	0	0	0	0	1	0	2.6	0.16	8.6	0.32	12	0.33	6	0.55	9.4	0.48	3.4	0.39
UP630MI5ER5F82D	32	165	65	23.88	15.7143	63	29	69	0	37.4286	74	2740	0	1	0	0	0	0	0	0	-2	-0.13	4	0.14	9	0.24	6	0.45	11	0.51	5	0.59
NP9UUP1W1QDK0VF	33	153	52	22.21	15.8571	53.5	26.1429	57.8	0	40.7143	63.5	2650	0	1	0	1	0	0	0	1	1.5	0.09	5.8	0.22	11.5	0.28	4.3	0.42	10	0.4	5.7	0.39
EXAYN1NWTZJIUJB	35	150	48	21.33			26	56	3	38.8571	61	3230	1	1	0	0	0	0	0	0			8	0.31	13	0.33					5	0.39
8UU9WDNUB48642S	32	170	47	16.26	16.1429	51	28.8571	57	0	38	59.5	3300	0	1	0	0	0	0	0	0	4	0.25	10	0.35	12.5	0.33	6	0.47	8.5	0.39	2.5	0.27
B5MC50K84YW1GFI	36	168	64.5	22.85	16.5714	66	26.2857	70	0	39.7143	76	3120	0	1	0	0	0	0	0	0	1.5	0.09	5.5	0.21	11.5	0.29	4	0.41	10	0.43	6	0.45
YN0QAG1G101CJCL	33	163	52	19.57	15	54	27.2857	63.8	0	37.4286	70	2660	0	1	0	0	0	1	0	0	2	0.13	11.8	0.43	18	0.48	9.8	0.8	16	0.71	6.2	0.61
SGNO3JCUK93PHRG	33	163	52	19.57	15	54	27.2857	63.8	0	37.4286	70	2660	0	1	0	0	0	1	0	0	2	0.13	11.8	0.43	18	0.48	9.8	0.8	16	0.71	6.2	0.61
VFOOCJSJ11GK5VP	32	160	68	26.56	16	70.8	26.1429	72.35	0	39	77	3590	0	1	0	0	0	0	0	0	2.8	0.18	4.35	0.17	9	0.23	1.55	0.15	6.2	0.27	4.65	0.36
V18U7AWKQDEODAJ	30	162	43.5	16.58	16	46.7	28	51	0	40.4286	55	3370	0	1	0	0	0	0	0	0	3.2	0.2	7.5	0.27	11.5	0.28	4.3	0.36	8.3	0.34	4	0.32
YMI4WKUFCO1OSQK	33	154	59	24.88	16.8571	60.8	26.8571	61.5	1	38.5714	64	3000	0	1	0	0	0	0	0	0	1.8	0.11	2.5	0.09	5	0.13	0.7	0.07	3.2	0.15	2.5	0.21
4SXZ440LENZ06EF	33	170	82	28.37	17.2857	81.2	28.2857	85	0	39.8571	85	3550	0	1	0	0	0	0	0	0	-0.8	-0.05	3	0.11	3	0.08	3.8	0.35	3.8	0.17	0	0
2C1RP4CESKOSBXF	33	155	47	19.56	17	49.3	29.8571	55.5	0	39.4286	57	3470	0	1	0	0	0	0	0	0	2.3	0.14	8.5	0.28	10	0.25	6.2	0.48	7.7	0.34	1.5	0.16
2VKZ30EIXNXEJGW	35	161	54.5	21.03	17	56.5	26.5714	59.25	0	38.7143	65	3460	0	1	0	0	0	0	0	0	2	0.12	4.75	0.18	10.5	0.27	2.75	0.29	8.5	0.39	5.75	0.47
H8ZOJ90OF1H13DT	31	160	80	31.25	17.7143	86.9			4	38.5714	97	3160	1	0	0	0	0	0	0	0	6.9	0.39			17	0.44			10.1	0.48
IYBXYPBEED3IHF8	29	165	52	19.1	15.7143	57	25.8571	62.5	0	40.8571	66	3780	0	1	0	0	0	0	0	0	5	0.32	10.5	0.41	14	0.34	5.5	0.54	9	0.36	3.5	0.23
BZ4E8EB6JZLMA47	36	164	58	21.56	16.2857	60.6	26	66.7	3	38.2857	68	3630	1	1	0	0	0	0	0	0	2.6	0.16	8.7	0.33	10	0.26	6.1	0.63	7.4	0.34	1.3	0.11
5EZ2C8XAQRILWK8	30	157	59	23.94	16.5714	57.8	26	65	0	37.8571	70	3220	0	0	0	0	0	0	0	0	-1.2	-0.07	6	0.23	11	0.29	7.2	0.76	12.2	0.57	5	0.42
WZR0G1UNHR6TXKT	35	169	72	25.21	15.7143	74	25.5714	76	2	37.5714	78	3920	1	0	0	0	1	0	0	0	2	0.13	4	0.16	6	0.16	2	0.2	4	0.18	2	0.17
GX113R871TTG43F	29	163	52	19.57	16.2857	52.75	25.2857	55.55	1	37.8571	61.5	2640	0	1	0	0	0	1	0	0	0.75	0.05	3.55	0.14	9.5	0.25	2.8	0.31	8.75	0.41	5.95	0.47
JRNCRB88XURIV5L	34	159	43	17.01	16.1429	45	26.4286	50.8	1	38.5714	58	2930	0	1	0	0	0	0	0	0	2	0.12	7.8	0.3	15	0.39	5.8	0.56	13	0.58	7.2	0.59
VE15UFZ6WKIKV6F	36	156	46.6	19.15	15.7143	46	26.2857	51.45	2	38.5714	55	2730	1	1	0	0	0	0	0	0	-0.6	-0.04	4.85	0.18	8.4	0.22	5.45	0.52	9	0.39	3.55	0.29
X692DRBJOGGC84G	33	163	53.2	20.02	15.5714	48.8	26.1429	59.8	0	38.7143	60	3320	0	1	0	0	0	0	0	0	-4.4	-0.28	6.6	0.25	6.8	0.18	11	1.04	11.2	0.48	0.2	0.02
GPG8KCII6NFBKZJ	34	163	57	21.45	16.5714	57.2	28.5714	64.2	1	39.2857	68	3100	0	1	0	0	0	0	0	0	0.2	0.01	7.2	0.25	11	0.28	7	0.58	10.8	0.48	3.8	0.35
5NU80VJZ5UDPQO7	33	167	60	21.51	17.2857	67	26.2857	71	1	37.8571	78	3000	0	0	0	0	0	0	0	0	7	0.4	11	0.42	18	0.48	4	0.44	11	0.53	7	0.6
ZVR2NOU1Z25P0P9	30	170	60	20.76	16.1429	61.5	28.5714	68.8	0	37.8571	75	3140	0	1	0	0	0	0	0	0	1.5	0.09	8.8	0.31	15	0.4	7.3	0.59	13.5	0.62	6.2	0.67
O42SU4D0JQLA1PJ	38	161	56	21.6			26.1429	61	2	38.5714	63	3390	1	1	0	0	0	0	0	0			5	0.19	7	0.18					2	0.16
N44CKM1ODBNOGYN	34	166	78	28.31	16.2857	84	27.8571	87	0	38.4286	89	3600	0	0	0	0	0	0	0	0	6	0.37	9	0.32	11	0.29	3	0.26	5	0.23	2	0.19
S4CICQWN8ISX61W	30	158	46	18.43	15.7143	48.9	25.8571	54	0	38.4286	59	3150	0	1	0	0	0	0	0	0	2.9	0.18	8	0.31	13	0.34	5.1	0.5	10.1	0.44	5	0.4
QU73EA452LS34BG	33	177	72	22.98	15.5714	76	25.5714	86	2	30.8571	89	1470	1	1	0	0	0	0	1	1	4	0.26	14	0.55	17	0.55	10	1	13	0.85	3	0.57
K1C26HUFQYMLUTK	31	159	47	18.59	15.5714	50.5	26.1429	57.5	1	38.7143	58.5	3000	0	1	0	0	0	0	0	0	3.5	0.22	10.5	0.4	11.5	0.3	7	0.66	8	0.35	1	0.08
PBI98MJ1I426IS7	46	157	47	19.07	16.2857	48.7	25.2857	51.1	0	38.4286	55	3000	0	1	0	0	0	0	0	0	1.7	0.1	4.1	0.16	8	0.21	2.4	0.27	6.3	0.28	3.9	0.3
59JZ95PFZP7GP8W	34	163	52	19.57	16.2857	53	27.4286	56.5	2	39	60	3320	1	0	0	0	0	0	0	0	1	0.06	4.5	0.16	8	0.21	3.5	0.31	7	0.31	3.5	0.3
LR9EXQY5AI3UIYB	32	171	53	18.13	16.1429	54.2	26.8571	59	1	38.4286	67	3760	0	1	0	0	0	0	0	0	1.2	0.07	6	0.22	14	0.36	4.8	0.45	12.8	0.57	8	0.69
SX8BTUHF6KHCOF0	32	161	55	21.22	15.4286	56	23.2857	58.4	0	38.7143	64	2960	0	1	0	0	0	0	0	0	1	0.06	3.4	0.15	9	0.23	2.4	0.31	8	0.34	5.6	0.36
D04VM1CPJTXHPQW	33	170	54.5	18.86	16.2857	57	26.4286	59.7	0	39.8571	64	3510	0	1	0	0	0	0	0	1	2.5	0.15	5.2	0.2	9.5	0.24	2.7	0.27	7	0.3	4.3	0.32
P76AZDIWK0A5PTC	34	160	49	19.14			28.8571	60	1	38.5714	63	3540	0	0	0	0	0	0	0	0			11	0.38	14	0.36					3	0.31
M6DEZXPIDAX9QB5	34	163	42	15.81	16.2857	44	26.2857	49.2	0	38.5714	53.5	3070	0	1	0	0	0	0	0	0	2	0.12	7.2	0.27	11.5	0.3	5.2	0.52	9.5	0.43	4.3	0.35
AQCU03QFF1LBNXT	32	161	49	18.9	15.5714	52	26.4286	56.7	2	38.5714	62	2960	1	1	0	0	0	0	0	0	3	0.19	7.7	0.29	13	0.34	4.7	0.43	10	0.43	5.3	0.44
ZEQZYMPJA2IR6BK	34	155	66	27.47	16.7143	71	23.2857	73.8	0	38.2857	78	2950	0	0	0	0	0	0	0	0	5	0.3	7.8	0.33	12	0.31	2.8	0.43	7	0.32	4.2	0.28
VSJOEOGMKKALZTH	33	157	59	23.94	20.5714	60	27.2857	64.5	0	38.4286	69	3170	0	1	0	0	0	0	0	0	1	0.05	5.5	0.2	10	0.26	4.5	0.67	9	0.5	4.5	0.4
XQTWVQ2TY02WF1W	35	160	57	22.27	15.7143	57	27.2857	62	1	37	63	3330	0	1	0	0	0	0	0	0	0	0	5	0.18	6	0.16	5	0.43	6	0.28	1	0.1
A3Y31DRK7S9F3SU	30	165	51	18.73	16	52.5	25.5714	57	0	38.5714	62	2870	0	1	0	0	0	0	0	0	1.5	0.09	6	0.23	11	0.29	4.5	0.47	9.5	0.42	5	0.38
QKDHTEST6YJXY20	35	161	67	25.85	14.8571	67.2	25.4286	71	2	39.8571	69.4	3020	1	1	0	0	0	0	0	0	0.2	0.01	4	0.16	2.4	0.06	3.8	0.36	2.2	0.09	-1.6	-0.11
5M6AZ35PBOV7FDV	28	173	57	19.05	16.7143	60.5	27	64.3	0	37.8571	69	3020	0	1	0	0	0	0	0	0	3.5	0.21	7.3	0.27	12	0.32	3.8	0.37	8.5	0.4	4.7	0.43
OKFMEL8MZGPCYO5	33	160	47	18.36	16.7143	52	26.8571	59.9	0	40	64	3380	0	1	0	0	0	0	0	0	5	0.3	12.9	0.48	17	0.43	7.9	0.78	12	0.52	4.1	0.31
9JSWS6QQFXUOQA2	41	163	65	24.46	16.7143	68.2	30.5714	73.7	0	38.5714	74.7	3190	0	1	0	0	0	0	0	0	3.2	0.19	8.7	0.28	9.7	0.25	5.5	0.4	6.5	0.3	1	0.13
5C793UYHH4RK1I8	37	154	58	24.46	16	59	28.7143	60.5	2	39.8571	62	2930	1	1	0	0	0	0	0	0	1	0.06	2.5	0.09	4	0.1	1.5	0.12	3	0.13	1.5	0.13
KJYOWWWBOO3T6BN	34	163	85	31.99	16.5714	84	26.2857	86	0	39.5714	90	2970	0	0	0	0	0	1	0	0	-1	-0.06	1	0.04	5	0.13	2	0.21	6	0.26	4	0.3
IODM5S7TAZDXCOO	33	163	73	27.48						42.1429	82	4170	0	1	1	0	0	0	0	0					9	0.21
SCH1Q7ZVO3IB6JV	35	158	55	22.03	16	56	25.8571	58	0	38.7143	63	3130	0	0	0	0	0	0	0	0	1	0.06	3	0.12	8	0.21	2	0.2	7	0.31	5	0.39
8NEPTTP7AQ7FKQB	27	171	54	18.47	15.8571	64	27.1429	71.5	0	38.4286	76.5	3370	0	1	0	0	0	0	0	0	10	0.63	17.5	0.64	22.5	0.59	7.5	0.66	12.5	0.55	5	0.44
LZ3RSUB853H9JA3	38	160	51	19.92			24.5714	64	0	40	65	3780	0	1	0	0	0	0	0	0			13	0.53	14	0.35					1	0.06
ZM0TLVQZJMZ0N75	39	165	56	20.57	14.1429	60	26	69	1	39.5714	76	3770	0	1	0	0	0	0	0	0	4	0.28	13	0.5	20	0.51	9	0.76	16	0.63	7	0.52
NW90DF8Z37JTQX6	36	159	63.9	25.28	16.5714	64.5	26.5714	69	0	38.2857	75	2830	0	1	0	0	0	0	0	0	0.6	0.04	5.1	0.19	11.1	0.29	4.5	0.45	10.5	0.48	6	0.51
TM9EL7YMVBEI714	32	164	50	18.59	16.8571	52.3	24.7143	58.7	0	37.8571	63.2	3270	0	1	0	0	0	0	0	0	2.3	0.14	8.7	0.35	13.2	0.35	6.4	0.81	10.9	0.52	4.5	0.34
ZA5SSADQL352IBV	35	159	56	22.15			28.4286	70.35	2	39.2857	72	3220	1	1	0	0	0	0	0	0			14.35	0.5	16	0.41					1.65	0.15
DVDC4B04JANO7V2	33	162	56	21.34	17.2857	62	30	71	1	37.8571	74	2660	0	1	0	0	0	0	0	0	6	0.35	15	0.5	18	0.48	9	0.71	12	0.58	3	0.38
2MV8927V2AH93P2	38	154.5	68	28.49	17	65	27.7143	68.4	1	38.7143	73	3190	0	1	0	0	0	0	0	0	-3	-0.18	0.4	0.01	5	0.13	3.4	0.32	8	0.37	4.6	0.42
ORZRIH8EVEYXNBB	34	165	52	19.1	14.7143	54	24.7143	58	2	38.7143	67.5	3250	1	0	0	0	0	0	0	0	2	0.14	6	0.24	15.5	0.4	4	0.4	13.5	0.56	9.5	0.68
3XNOC8WJ35IWIT5	34	162	47	17.91	16.2857	49.5	27.2857	54.9	3	39.2857	59.5	3010	1	1	0	0	0	0	0	0	2.5	0.15	7.9	0.29	12.5	0.32	5.4	0.49	10	0.43	4.6	0.38
ZZGEQNH30EJGKKV	32	155	52	21.64	16.8571	53.8	27.7143	58.9	2	39.1429	62	3620	1	1	0	0	0	0	0	0	1.8	0.11	6.9	0.25	10	0.26	5.1	0.47	8.2	0.37	3.1	0.27
CKHK1BQIL2JB0RJ	28	161	58	22.38	15.8571	62	26	70.5	0	41.1429	75	3160	0	1	0	0	0	0	0	0	4	0.25	12.5	0.48	17	0.41	8.5	0.84	13	0.51	4.5	0.3
U3DF3SI7MIDGA01	29	158	46	18.43	17	50	28.7143	54.5	2	37.8571	57	3280	1	0	0	0	0	0	0	0	4	0.24	8.5	0.3	11	0.29	4.5	0.38	7	0.34	2.5	0.27
PUG9J3GQ6DF07R1	37	157	44.3	17.97	16.5714	46.8	26.5714	52.3	0	38.4286	56	2630	0	1	0	1	0	0	0	0	2.5	0.15	8	0.3	11.7	0.3	5.5	0.55	9.2	0.42	3.7	0.31
4B1FF7ZJLIN4YBU	33	167	49	17.57	15.2857	51	29		0	38.8571	64	2980	0	1	0	0	0	0	0	0	2	0.13			15	0.39			13	0.55
HDRDXOHA495HRTX	34	157	57	23.12	15.4286	57.6	24.5714	60.9	0	40.1429	67	4150	0	1	1	0	1	0	0	0	0.6	0.04	3.9	0.16	10	0.25	3.3	0.36	9.4	0.38	6.1	0.39
25UG4DHUOCLUNPG	29	167	64	22.95	17	74	26.8571	79	0	40.1429	87.5	3330	0	1	0	0	0	1	0	0	10	0.59	15	0.56	23.5	0.59	5	0.51	13.5	0.58	8.5	0.64
W7ZQX2AH2QO310D	34	155	71	29.55	15.4286	75	25.1429	80.3	4	38.8571	84.7	2520	1	1	0	1	0	0	0	0	4	0.26	9.3	0.37	13.7	0.35	5.3	0.55	9.7	0.41	4.4	0.32
7TAFSCE50JK5OGV	33	163	51	19.2	16.4286	56	29.4286	61	0	39.1429	66	3160	0	1	0	0	0	0	0	0	5	0.3	10	0.34	15	0.38	5	0.38	10	0.44	5	0.51
4GKIEMHSS91ODE0	40	173	79	26.4	16.7143	78	26.1429	83.5	4	38	88	4140	1	1	1	0	1	0	0	0	-1	-0.06	4.5	0.17	9	0.24	5.5	0.58	10	0.47	4.5	0.38
WF17EEX1XQR700Y	32	163	56	21.08	15.4286	58	26.4286	65.5	0	38.7143	71	3940	0	1	0	0	1	0	0	0	2	0.13	9.5	0.36	15	0.39	7.5	0.68	13	0.56	5.5	0.45
JT2W14JTXB0N4SB	35	163	64	24.09	16.5714	65.85	25.8571	69.05	3	38.4286	72	3280	1	0	0	0	0	0	0	0	1.85	0.11	5.05	0.2	8	0.21	3.2	0.34	6.15	0.28	2.95	0.23
MU0FLA0EDIY18OJ	28	160	52	20.31	17.1429	54	26.2857	60	0	37.8571	66	2930	0	1	0	0	0	0	0	0	2	0.12	8	0.3	14	0.37	6	0.66	12	0.58	6	0.52
XNO7ISE1VXGWRZ7	34	160	49	19.14	17.2857	53			0	38.4286	61.5	3480	0	0	0	0	0	0	0	0	4	0.23			12.5	0.33			8.5	0.4
QCPUV2IR97OXVV6	35	153	49.5	21.15	15.8571	51	26	54.75	1	38.8571	59	3440	0	0	0	0	0	0	0	0	1.5	0.09	5.25	0.2	9.5	0.24	3.75	0.37	8	0.35	4.25	0.33
CK48E80ZX88MOKA	31	170	73	25.26	16.7143	75.5	26.7143	81.5	1	38	88	2890	0	0	0	0	0	0	0	0	2.5	0.15	8.5	0.32	15	0.39	6	0.6	12.5	0.59	6.5	0.58
C32G0HPEFRV8OLS	33	167	68	24.38	17.7143	70.5	27.7143	73.5	0	39.5714	78	3250	0	1	0	0	0	0	0	0	2.5	0.14	5.5	0.2	10	0.25	3	0.3	7.5	0.34	4.5	0.38
RYYB1MH1AJZHW35	29	167	55	19.72	16.2857	59	27.2857	63.85	0	38.4286	74	3040	0	1	0	0	0	0	0	0	4	0.25	8.85	0.32	19	0.49	4.85	0.44	15	0.68	10.15	0.91
MGO8TXC7RFTFTBL	35	167	62	22.23	15	65	27.2857	72	0	40.1429	75	3810	0	1	0	0	0	0	0	0	3	0.2	10	0.37	13	0.32	7	0.57	10	0.4	3	0.23
B2SWZ5YFOACFP1I	30	164	51	18.96	16	52	26	56.8	0	39.4286	62	3630	0	1	0	0	0	0	0	0	1	0.06	5.8	0.22	11	0.28	4.8	0.48	10	0.43	5.2	0.39
O21ZGN46LRXADAS	29	158	48	19.23	17.2857	53.5	25.8571	57.6	0	41.2857	68	3960	0	1	0	0	0	0	0	0	5.5	0.32	9.6	0.37	20	0.48	4.1	0.48	14.5	0.6	10.4	0.67
YLX98QZZ5OI5Z3Z	35	160	54	21.09	16.1429	62	25.7143	69.5	0	40.1429	76.9	2700	0	1	0	1	0	1	0	0	8	0.5	15.5	0.6	22.9	0.57	7.5	0.78	14.9	0.62	7.4	0.51
L9DL5ZA5EZER251	31	158	47	18.83	17.2857	50.5	25	53.2	0	39.7143	56	3340	0	1	0	0	0	1	0	0	3.5	0.2	6.2	0.25	9	0.23	2.7	0.35	5.5	0.25	2.8	0.19
6SPFO44NG5M488Q	32	152	57	24.67	18	55	27.7143	59.6	2	40.8571	64	3600	1	1	0	0	0	0	0	0	-2	-0.11	2.6	0.09	7	0.17	4.6	0.47	9	0.39	4.4	0.33
81NSH1S01XIAJ31	42	158	46	18.43	16	46	26.7143	52.5	0	39.2857	58	3490	0	0	0	0	0	0	0	0	0	0	6.5	0.24	12	0.31	6.5	0.61	12	0.52	5.5	0.44
M6ZX0IG4ZNYRN79	31	170	52	17.99	17.7143	57	28.7143	61.5	0	37.5714	67	3430	0	1	0	0	0	0	0	0	5	0.28	9.5	0.33	15	0.4	4.5	0.41	10	0.5	5.5	0.62
IB9MBAJJE8VEHSM	29	162	49	18.67	15.8571	50	24.5714	55	0	38.5714	60	3400	0	1	0	0	0	0	0	0	1	0.06	6	0.24	11	0.29	5	0.57	10	0.44	5	0.36
B8BRRSQXZUW3GJZ	37	157	61	24.75	15.8571	59	27.4286	65.8	1	38.5714	71.2	3300	0	1	0	0	0	0	0	0	-2	-0.13	4.8	0.17	10.2	0.26	6.8	0.59	12.2	0.54	5.4	0.48
D1Y7PGM0SDQBO0N	38	158	53	21.23	16.4286	53	25.8571	56.5	0	38.5714	62	3380	0	0	0	0	0	0	0	0	0	0	3.5	0.14	9	0.23	3.5	0.37	9	0.41	5.5	0.43
ZAT0QYRSSNBP83M	28	160	49	19.14	16	56	26	66		40	73	3340	0	1	0	0	0	0	0	0	7	0.44	17	0.65	24	0.6	10	1	17	0.71	7	0.5
L2583G6FNNIOKXZ	40	161.7	65.4	25.01			28.8571	75.6	0	39.8571	81.5	3290	0	1	0	0	0	0	0	0			10.2	0.35	16.1	0.4					5.9	0.54
RO4B998KN2O33DG	36	162	53	20.2	17.8571	53.6	26.2857	57.8	0	39.7143	60	4090	0	1	1	0	1	0	0	0	0.6	0.03	4.8	0.18	7	0.18	4.2	0.5	6.4	0.29	2.2	0.16
KG1PGPI8QUJBV8F	38	158	55	22.03	16.7143	59.2	26.5714	65.2	0	38.7143	70	3490	0	1	0	0	0	0	0	0	4.2	0.25	10.2	0.38	15	0.39	6	0.61	10.8	0.49	4.8	0.4
N1306ZJ5V59E895	31	163	48	18.07	15.2857	49.55	26.7143	56.4	0	40.1429	63	3030	0	1	0	0	0	0	0	0	1.55	0.1	8.4	0.31	15	0.37	6.85	0.6	13.45	0.54	6.6	0.49
T9IS72VCYZSJ2H3	34	158	65	26.04	15.4286	69	25	73.7	3	38.7143	78	4050	1	1	1	0	1	1	0	0	4	0.26	8.7	0.35	13	0.34	4.7	0.49	9	0.39	4.3	0.31
POAG5JWHDH29C3I	33	163	58.7	22.09	15.2857	59.5	26.8571	68.8	0	38.1429	75	2950	0	1	0	0	0	0	0	0	0.8	0.05	10.1	0.38	16.3	0.43	9.3	0.8	15.5	0.68	6.2	0.55
6O0KJ5BH3YW49ZG	34	158	46.8	18.75	16.2857	49.2	26.2857	55	0	38	58.5	2800	0	1	0	0	0	0	0	0	2.4	0.15	8.2	0.31	11.7	0.31	5.8	0.58	9.3	0.43	3.5	0.3
PKCHZY6EJ6ZBED4	42	163	61	22.96	15.5714	65	26.4286	69.5	0	39	72.7	3230	0	1	0	0	0	0	0	0	4	0.26	8.5	0.32	11.7	0.3	4.5	0.41	7.7	0.33	3.2	0.25
MQIBWOY6A4IVSHB	33	156	50	20.55	18.7143	54	28.2857	56	3	38.1429	57	3220	1	0	0	0	0	0	0	0	4	0.21	6	0.21	7	0.18	2	0.21	3	0.15	1	0.1
ZGXGYXU5F2Z248N	33	161	66	25.46	15.4286	70	25.4286	74.5	0	39	79	4050	0	0	1	0	1	0	0	0	4	0.26	8.5	0.33	13	0.33	4.5	0.45	9	0.38	4.5	0.33
1UES46M1JA203MO	32	165	52	19.1	16.4286	57	26.5714	62.1	0	39	69	2860	0	1	0	0	0	0	0	0	5	0.3	10.1	0.38	17	0.44	5.1	0.5	12	0.53	6.9	0.56
RD96N9U9N7ZJK8S	33	162	58	22.1	16	61	27.7143	66	1	39	66	3560	0	1	0	0	0	0	0	0	3	0.19	8	0.29	8	0.21	5	0.43	5	0.22	0	0
VYXCNSWPO73JY69	39	159	65	25.71	17	68	26.1429	71.9	3	35.4286	72	2510	1	0	0	0	0	0	1	0	3	0.18	6.9	0.26	7	0.2	3.9	0.43	4	0.22	0.1	0.01
BZX29DUR7FW343H	30	157	62	25.15	16.8571	65	28.1429	68.9	3	39.8571	72	3740	1	1	0	0	0	0	0	0	3	0.18	6.9	0.25	10	0.25	3.9	0.35	7	0.3	3.1	0.26
JBHWMOKG7QLQOMG	34	160	52	20.31	16.1429	54.7	25.1429	58.8	0	39	63	2820	0	0	0	0	0	0	0	0	2.7	0.17	6.8	0.27	11	0.28	4.1	0.46	8.3	0.36	4.2	0.3
[truncated: 790 more rows]

## Sheet: Legend
Column Name	Description	Unit
Age	Age	years
Height	Height	cm
Wt_prepreg	Maternal body weight before pregnancy	kg
BMI_prepreg	BMI before pregnancy	kg/m2
GA_16	Gestational age at fetal anomarly test	weeks
Wt_16	Maternal body weight at fetal anomarly test	kg
GA_26	Gestational age at 50g oral glucose challenge test (OGCT)	weeks
Wt_26	Maternal body weight at 50g oral glucose challenge test (OGCT)	kg
OGTT_positive	Number of positive reading at 100g oral glucose tolerance test (OGTT)
GA_del	Gestational age at delivery	weeks
Wt_del	Maternal body weight at delivery	kg
Wt_birth	Birth weight	g
GDM	Gestational diabetes mellitus [1=yes, 0=no]
CS_primary	Primary C-section [1=yes, 0=no]
Macrosomia	Macrosomia [1=yes, 0=no]
SGA	Small for Gestational Age [1=yes, 0=no]
LGA	Large for Gestational Age [1=yes, 0=no]
PIH	Pregnancy-Induced Hypertension [1=yes, 0=no]
Preterm	Preterm birth [1=yes, 0=no]
Low_APGAR	Low APGAR score at 1 minute [1=yes, 0=no]
WtGain_0to16wk	Weight gain during early pregnancy	kg
WtGainRate_0to16wk	Rate of weight gain during early pregnancy	kg/week
WtGain_16to26wk	Weight gain in mid pregnancy	kg
WtGainRate_16to26wk	Rate of weight gain in mid pregnancy	kg/week
WtGain_26toDel	Weight gain in late pregnancy	kg
WtGainRate_26toDel	Rate of weight gain in late pregnancy	kg/week
WtGain_0to26wk	Weight gain in early and mid pregnancy	kg
WtGainRate_0to26wk	Rate of weight gain in early and mid pregnancy	kg/week
WtGain_16toDel	Weight gain in mid and late pregnancy	kg
WtGainRate_16toDel	Rate of weight gain in mid and late pregnancy	kg/week
WtGain_0toDel	Weight gain during the whole pregnancy	kg
WtGainRate_0toDel	Rate of weight gain during the whole pregnancy	kg/week
